# Supplementary material for: Crystal structure of [N,N-bis­(di­phenyl­phospho­ro­thio­yl)amidato-κ2 S,S′]bis­(tri­phenyl­phosphane-κP)copper(I) di­chloro­methane monosolvate
Source: Acta Crystallogr E Crystallogr Commun. 2017 Jul 4;73(Pt 8):1105–7. doi: 10.1107/S2056989017009380 (PMC5598827; doi:10.1107/S2056989017009380)
Supplement: Supplementary file 2 [file e-73-01105-Isup2.hkl]

# 
# h,k,l, Fc-squared, Fo-squared, sigma(Fo-squared) and status flag 
# 
data_I
_shelx_title ' 130603_dppaS2PPh32' 
_shelx_refln_list_code          4 
_shelx_F_calc_maximum      204.09 
_exptl_crystal_F_000      1160.00 
_reflns_d_resolution_high  0.7703 
 
loop_ 
 _symmetry_equiv_pos_as_xyz 
 'x, y, z' 
 '-x, -y, -z' 
 
_cell_length_a    10.6100 
_cell_length_b    12.9290 
_cell_length_c    21.7820 
_cell_angle_alpha  80.450 
_cell_angle_beta   80.644 
_cell_angle_gamma  67.642 
 
_shelx_F_squared_multiplier     1.000 
 
loop_ 
 _refln_index_h 
 _refln_index_k 
 _refln_index_l 
 _refln_F_squared_calc 
 _refln_F_squared_meas 
 _refln_F_squared_sigma 
 _refln_observed_status 
   2   0   0        9.27       22.36      2.98 o 
   3   0   0     1083.79     1005.63     32.01 o 
   4   0   0     1223.46     1311.51     40.91 o 
   5   0   0     2540.62     2353.07     78.71 o 
   6   0   0     1055.44      948.72     44.02 o 
   7   0   0       96.07       75.33      9.11 o 
   8   0   0     4492.02     4195.11    120.55 o 
   9   0   0      330.50      310.56     56.21 o 
  10   0   0      541.67      470.90     54.76 o 
  11   0   0       49.65      131.80     42.12 o 
 -11   1   0       30.00       32.71     29.40 o 
 -10   1   0      828.27      854.60     79.08 o 
  -9   1   0     2607.09     2402.72    115.33 o 
  -8   1   0       55.65       50.05     16.11 o 
  -7   1   0     1647.62     1702.03     52.12 o 
  -6   1   0     2345.47     2299.85     74.24 o 
  -5   1   0     5047.97     5338.44    140.78 o 
  -4   1   0       96.99      105.52      7.81 o 
  -3   1   0    23530.20    24861.95    492.62 o 
  -2   1   0    26382.88    26466.04   2124.71 o 
  -1   1   0      424.56      364.04     21.73 o 
   2   1   0     1162.54     1152.31     44.97 o 
   3   1   0     1171.69     1173.47     49.65 o 
   4   1   0      150.39      113.58     11.00 o 
   5   1   0     1348.31     1340.72     66.89 o 
   6   1   0     6382.59     6280.00     88.78 o 
   7   1   0      197.80      201.52     13.25 o 
   8   1   0     1313.88     1250.77     43.86 o 
   9   1   0      428.98      390.05     49.92 o 
  10   1   0      447.75      355.13     46.40 o 
  11   1   0     1026.75      908.96     87.16 o 
 -11   2   0      147.17      146.06     40.54 o 
 -10   2   0       27.76       41.43     27.09 o 
  -9   2   0      646.04      638.28     67.15 o 
  -8   2   0      396.17      390.50     27.48 o 
  -7   2   0      121.83       72.32     26.82 o 
  -6   2   0      283.90      259.76     19.23 o 
  -5   2   0      323.51      282.90      9.28 o 
  -4   2   0        7.26       15.15      3.20 o 
  -3   2   0     2107.73     2154.47     65.25 o 
  -2   2   0     1315.02     1382.94     61.15 o 
  -1   2   0    31436.47    32681.59   3639.92 o 
   0   2   0     2426.95     2502.35     79.71 o 
   1   2   0      766.75      870.61     66.47 o 
   2   2   0     3331.22     3463.99     89.17 o 
   3   2   0    14901.25    16212.78    410.87 o 
   4   2   0       82.51       83.81      5.68 o 
   5   2   0     1270.46     1288.93     48.32 o 
   6   2   0     1710.59     1607.06     86.38 o 
   7   2   0      263.72      225.53     13.76 o 
   8   2   0     1822.07     1835.65     56.35 o 
   9   2   0     1108.32     1073.25     75.67 o 
  10   2   0       26.50       10.58     38.88 o 
  11   2   0     2197.60     2386.63    144.64 o 
  13   2   0      337.14      323.78     48.12 o 
 -11   3   0       24.58       55.60     38.25 o 
 -10   3   0      304.31      363.70     46.17 o 
  -9   3   0       36.66       60.76     22.23 o 
  -8   3   0      822.09      714.98     63.00 o 
  -7   3   0     1016.33     1004.83     73.21 o 
  -6   3   0       32.65       39.64     10.66 o 
  -5   3   0       59.04       69.76      7.31 o 
  -4   3   0     1329.80     1490.72     20.57 o 
  -3   3   0      836.65     1124.76     38.11 o 
  -2   3   0     5194.32     5034.25    106.84 o 
  -1   3   0        7.01        7.92      3.63 o 
   0   3   0       20.73        8.32      5.78 o 
   1   3   0      332.46      334.89     13.80 o 
   2   3   0     2480.52     2525.72    115.74 o 
   3   3   0     1250.14     1480.06    123.80 o 
   4   3   0     3821.03     4355.92    171.62 o 
   5   3   0     2084.18     2180.92     95.14 o 
   6   3   0        2.73       11.07      6.18 o 
   7   3   0     1171.22     1095.48     40.26 o 
   8   3   0     2138.98     2047.33     92.62 o 
   9   3   0       65.54      145.27     92.93 o 
  10   3   0     1344.68     1406.91     96.29 o 
  11   3   0      304.69      541.40     75.48 o 
  13   3   0       84.66       97.30     40.91 o 
 -10   4   0      845.20      749.32     97.92 o 
  -9   4   0      588.98      536.60     80.41 o 
  -8   4   0      169.92      183.88     25.86 o 
  -7   4   0       11.29       23.55     11.62 o 
  -6   4   0     1636.92     1601.24     70.65 o 
  -5   4   0      981.03      990.06     21.92 o 
  -4   4   0       64.64       52.88      7.09 o 
  -3   4   0    10247.54    10286.47    177.40 o 
  -2   4   0      213.43      173.63     14.85 o 
  -1   4   0      532.30      581.97     22.10 o 
   0   4   0        6.57       12.40      6.75 o 
   1   4   0       61.28       54.18      5.72 o 
   2   4   0       80.58       88.16      7.41 o 
   3   4   0      194.35      145.80     12.67 o 
   4   4   0     3483.42     4238.80    302.26 o 
   5   4   0      491.67      695.06     30.14 o 
   6   4   0     3632.20     3661.85     97.63 o 
   7   4   0      487.92      433.13     20.90 o 
   8   4   0        1.90       10.40      7.10 o 
   9   4   0      348.42      438.94    155.04 o 
  10   4   0      397.71      332.46     35.95 o 
  11   4   0     1422.08     1377.96    125.06 o 
  13   4   0      316.67      394.24     54.79 o 
  -9   5   0        1.26        3.54     11.60 o 
  -8   5   0       63.97       42.23     21.04 o 
  -7   5   0       33.70       18.19     10.76 o 
  -6   5   0        9.97       18.37     19.76 o 
  -5   5   0     1772.73     2656.12     69.64 o 
  -4   5   0      893.53      839.22     65.48 o 
  -3   5   0     1106.21     1170.96     50.51 o 
  -2   5   0     4985.49     4938.50    107.81 o 
  -1   5   0      218.01      137.18     11.01 o 
   0   5   0       21.52       69.85     14.58 o 
   1   5   0     2147.88     2182.77     56.03 o 
   2   5   0       79.10      101.79      8.06 o 
   3   5   0     6732.73     6332.59    103.25 o 
   4   5   0     1009.44      896.19     41.41 o 
   5   5   0    22372.50    23487.13    441.22 o 
   6   5   0     4149.13     4600.48    129.35 o 
   7   5   0      160.59      159.18     11.81 o 
   8   5   0      138.52      122.89     10.85 o 
   9   5   0     2405.43     2260.82    162.86 o 
  10   5   0      776.23      833.29     80.33 o 
  11   5   0       57.12       94.11     65.11 o 
  13   5   0      457.21      379.14     59.66 o 
  -8   6   0      802.05      817.50     78.40 o 
  -7   6   0      463.67      423.23    116.61 o 
  -6   6   0     1379.98     2294.66    145.27 o 
  -5   6   0      486.12      516.15     26.38 o 
  -4   6   0     4280.58     4304.88     81.77 o 
  -3   6   0     3825.21     3663.57     85.71 o 
  -2   6   0     1163.18     1007.27     43.80 o 
  -1   6   0     1207.76     1244.16     36.92 o 
   0   6   0     2727.98     2384.49     99.89 o 
   1   6   0      675.46      653.57     30.17 o 
   2   6   0       63.70       50.47      8.16 o 
   3   6   0      163.26      139.94     15.87 o 
   4   6   0     2914.43     2730.85     72.98 o 
   5   6   0     5953.87     6133.93    132.64 o 
   6   6   0     3132.85     2924.59     75.85 o 
   7   6   0     2542.08     2686.25     76.49 o 
   8   6   0      353.35      371.48     26.19 o 
   9   6   0      123.63      187.28     89.32 o 
  10   6   0       32.58       39.98     26.82 o 
  11   6   0      842.39      856.90     53.56 o 
  13   6   0       54.86       56.43     41.56 o 
  -7   7   0      120.83      105.51     36.12 o 
  -6   7   0      429.17      407.17     40.92 o 
  -5   7   0     4242.80     5848.81    380.46 o 
  -4   7   0       42.24      545.29     25.97 o 
  -3   7   0       83.92       97.01     51.12 o 
  -2   7   0       93.55       88.79     14.65 o 
  -1   7   0     3098.29     2740.33     89.73 o 
   0   7   0      894.87      828.30     49.86 o 
   1   7   0    10944.99    11878.45    201.47 o 
   2   7   0      208.50      327.73     14.94 o 
   3   7   0     1521.94     1350.70     44.02 o 
   4   7   0     3068.35     3105.54     83.75 o 
   5   7   0    12074.06    12089.76    318.39 o 
   6   7   0       62.64       64.75     12.53 o 
   7   7   0     1099.26     1158.76     43.54 o 
   8   7   0        3.05       12.98      7.68 o 
   9   7   0      689.22      680.93     42.61 o 
  10   7   0      704.27      679.91     48.11 o 
  11   7   0       60.99       51.58     20.31 o 
  13   7   0      233.65      337.28     76.80 o 
  -8   8   0       66.80       60.10     27.21 o 
  -7   8   0      315.61      321.04     43.02 o 
  -6   8   0       88.47       78.18     33.24 o 
  -5   8   0     1014.49      953.86     77.52 o 
  -4   8   0     6569.03     6812.09    442.48 o 
  -3   8   0     1987.56     2525.01    454.26 o 
  -2   8   0      470.90      491.54     29.37 o 
  -1   8   0      109.22       50.95     31.31 o 
   0   8   0     5570.19     5235.24    148.95 o 
   1   8   0     1742.54     1632.15     68.34 o 
   2   8   0      728.24      684.90     27.30 o 
   3   8   0      693.30      635.74     20.92 o 
   4   8   0      621.07      595.61     26.46 o 
   5   8   0     1706.34     1733.55     34.32 o 
   6   8   0     1801.69     1730.62     64.14 o 
   7   8   0      915.24      826.35     38.87 o 
   8   8   0      104.11      118.74     13.44 o 
   9   8   0      807.24      738.41     50.45 o 
  10   8   0     1318.52     1287.00     89.11 o 
  11   8   0      137.71      149.74     22.53 o 
  12   8   0      232.21      219.64     39.37 o 
  13   8   0        4.98       42.19     32.60 o 
  -6   9   0       11.46       30.54     33.93 o 
  -5   9   0     1089.31     1128.72     99.79 o 
  -4   9   0      134.53      138.21     45.20 o 
  -3   9   0      581.28      488.72     48.64 o 
  -2   9   0     3669.25     3790.42    136.48 o 
  -1   9   0      747.27      711.90     42.22 o 
   0   9   0      279.91      251.65     25.98 o 
   1   9   0      365.77      333.49     25.39 o 
   2   9   0      690.81      596.37     15.03 o 
   3   9   0      343.02      341.70     24.31 o 
   4   9   0     2809.05     2913.63    106.20 o 
   5   9   0      253.03      243.32     20.88 o 
   6   9   0      439.20      422.30     28.00 o 
   7   9   0      315.16      295.36     20.30 o 
   8   9   0     1689.31     1747.23     81.21 o 
   9   9   0       74.86       45.10     21.47 o 
  10   9   0      320.23      304.00     30.87 o 
  11   9   0     1749.06     1711.05     81.21 o 
  12   9   0      220.32      194.46     40.08 o 
  13   9   0       96.01      103.38     53.02 o 
  -7  10   0       11.63       86.63     32.37 o 
  -5  10   0        3.86       25.64     23.25 o 
  -4  10   0      359.06      374.84     45.23 o 
  -3  10   0      170.39      219.42     35.37 o 
  -2  10   0       93.21       82.82     19.39 o 
  -1  10   0     4566.22     4442.32    127.57 o 
   0  10   0     1556.31     1425.04     71.61 o 
   1  10   0        0.61       11.49      9.51 o 
   2  10   0      639.53      623.12     41.52 o 
   3  10   0       69.32       73.23     16.40 o 
   4  10   0      819.23      822.70     47.25 o 
   5  10   0      806.66      802.48     48.67 o 
   6  10   0      779.56      785.68     48.41 o 
   7  10   0      296.94      305.47     23.34 o 
   8  10   0     1317.01     1293.99     57.92 o 
   9  10   0      809.18      739.81     47.57 o 
  10  10   0     2616.79     2669.13    101.77 o 
  11  10   0        4.21       26.35     18.18 o 
  12  10   0       54.55       50.42     25.66 o 
  13  10   0      448.14      495.03     78.12 o 
  -6  11   0        2.09       31.94     20.29 o 
  -4  11   0      136.67      134.47     37.76 o 
  -3  11   0     1647.95     1694.24    103.01 o 
  -2  11   0      193.87      228.96     25.69 o 
  -1  11   0      137.05      134.95     27.93 o 
   0  11   0       78.94       97.10     16.38 o 
   1  11   0      932.02      916.74     93.79 o 
   2  11   0     1902.34     1744.26     98.72 o 
   3  11   0        2.93        7.41     24.08 o 
   4  11   0       61.91       77.31     28.74 o 
   5  11   0      421.25      410.87     33.61 o 
   6  11   0       12.93       21.06      9.67 o 
   7  11   0       50.74       43.90     15.64 o 
   8  11   0     2196.10     2288.22     79.96 o 
   9  11   0      191.11      169.13     29.81 o 
  10  11   0      171.20      182.99     30.55 o 
  11  11   0      358.11      346.27     45.17 o 
  12  11   0        5.52       11.58     16.37 o 
  -5  12   0      480.07      475.47     61.02 o 
  -4  12   0        1.84       33.08     18.41 o 
  -2  12   0      270.62      263.07     53.19 o 
  -1  12   0      807.85      685.78     40.90 o 
   0  12   0      339.55      363.96     29.61 o 
   1  12   0      360.77      321.84     29.45 o 
   2  12   0      226.87      208.64     43.35 o 
   3  12   0      335.15      308.15     36.58 o 
   4  12   0     1002.67      954.81     63.57 o 
   5  12   0      583.00      593.49     58.01 o 
   6  12   0      307.88      332.22     28.56 o 
   7  12   0      288.38      249.12     26.13 o 
   8  12   0       44.69       61.13     18.61 o 
   9  12   0     1808.18     1832.10     83.99 o 
  10  12   0        2.25       20.94     16.69 o 
  11  12   0       26.57       44.56     31.95 o 
  -3  13   0        1.32       32.92     30.65 o 
  -1  13   0     1253.29     1156.07    135.68 o 
   0  13   0      125.66      171.15     26.37 o 
   1  13   0     1493.84     1490.21     89.63 o 
   2  13   0     1317.64     1386.98     86.30 o 
   3  13   0      363.46      338.73     27.67 o 
   4  13   0      644.58      651.74     44.28 o 
   5  13   0      462.64      469.44     35.43 o 
   6  13   0     1844.05     1877.49     90.65 o 
   7  13   0       74.19       49.79     46.39 o 
   8  13   0       63.47       52.43     15.62 o 
  11  13   0        4.72       60.80     37.79 o 
  -2  14   0      195.74      179.66     47.20 o 
  -1  14   0        0.01       21.15     22.49 o 
   0  14   0     1401.71     1526.76     85.23 o 
   1  14   0        7.23      -14.61     23.63 o 
   2  14   0       10.26       17.39     15.66 o 
   3  14   0      597.07      590.77     44.56 o 
   4  14   0      814.87      886.01     59.51 o 
   5  14   0      816.67      830.56     60.55 o 
   6  14   0      509.38      558.28     51.86 o 
   7  14   0       58.24       38.01     12.96 o 
   8  14   0      152.56      146.92     39.86 o 
  10  14   0       89.51      290.76     52.02 o 
   0  15   0        0.84       22.77     31.07 o 
   1  15   0      464.68      520.18     51.90 o 
   2  15   0      355.15      340.92     51.99 o 
   3  15   0        6.34       30.92     18.22 o 
   4  15   0      911.43     1001.43     72.54 o 
   6  15   0      167.67      164.06     36.08 o 
   7  15   0       74.62       67.17     23.40 o 
   8  15   0       20.72       27.03     30.88 o 
   9  15   0        0.28       28.68     43.84 o 
   2  16   0       32.27       44.72     16.99 o 
   3  16   0     1482.06     1677.14     91.69 o 
   4  16   0       90.48      127.05     33.04 o 
   5  16   0      291.90      248.28     47.34 o 
   6  16   0     1440.05     1387.38    109.62 o 
   7  16   0       65.78       67.52     36.87 o 
  -7 -16   1      594.42      567.57     60.39 o 
  -6 -16   1        6.69        9.45     28.72 o 
  -5 -16   1      172.93      279.08     73.38 o 
  -4 -16   1      650.10      629.69     54.00 o 
  -3 -16   1        1.33       38.57     14.38 o 
  -2 -16   1      439.57      531.41     62.24 o 
  -9 -15   1      112.42      105.35     49.98 o 
  -8 -15   1       51.59       70.35     32.75 o 
  -7 -15   1        8.45       52.33     49.48 o 
  -6 -15   1     1894.92     1963.12    112.78 o 
  -5 -15   1      563.24      632.84     67.54 o 
  -4 -15   1       38.49       62.60     31.35 o 
  -2 -15   1      185.91      167.46     33.63 o 
  -1 -15   1      165.43      149.16     25.40 o 
   0 -15   1     1299.12     1277.90    102.92 o 
 -10 -14   1      649.12      560.97     55.90 o 
  -8 -14   1       48.99       45.40     30.12 o 
  -7 -14   1       65.05       60.98     24.20 o 
  -6 -14   1     1362.35     1259.87     95.37 o 
  -5 -14   1      598.98      544.69     69.34 o 
  -4 -14   1      102.56       95.95     23.85 o 
  -3 -14   1      195.91      192.10     37.60 o 
  -2 -14   1       88.35      122.60     26.35 o 
  -1 -14   1      961.10     1066.63    109.22 o 
   0 -14   1        3.26        4.91     19.82 o 
   1 -14   1      535.93      572.64     88.76 o 
   2 -14   1       16.70       53.23     34.99 o 
 -11 -13   1       24.23       29.51     21.52 o 
  -8 -13   1        3.18        6.22     33.85 o 
  -7 -13   1      100.24       65.82     22.24 o 
  -6 -13   1      770.31      760.80     50.32 o 
  -5 -13   1     1454.72     1379.21     85.89 o 
  -4 -13   1     1161.46     1119.36    110.26 o 
  -3 -13   1      378.49      360.62     31.30 o 
  -2 -13   1      772.04      786.60     51.17 o 
  -1 -13   1      621.90      681.33     51.64 o 
   0 -13   1     3292.39     3468.66    133.63 o 
   3 -13   1        6.39       30.41     20.37 o 
 -12 -12   1       64.11       80.83     38.01 o 
 -11 -12   1        0.62       11.79     18.25 o 
 -10 -12   1       46.26      122.69     35.42 o 
  -9 -12   1     1397.30     1485.04     76.79 o 
  -8 -12   1      343.98      372.09     35.59 o 
  -7 -12   1      298.60      334.44     31.75 o 
  -6 -12   1       55.75       73.92     17.53 o 
  -5 -12   1      362.80      348.80     36.51 o 
  -4 -12   1       81.79       92.25     27.89 o 
  -3 -12   1      482.78      459.98     66.24 o 
  -2 -12   1     1741.61     1720.06     75.18 o 
  -1 -12   1     1775.61     1790.94     96.93 o 
   0 -12   1      145.38      128.73     38.15 o 
   1 -12   1     3163.63     3150.02    134.59 o 
   2 -12   1      372.66      377.14     71.72 o 
   4 -12   1      253.63      301.22     66.96 o 
   5 -12   1      315.28      337.55     61.58 o 
 -11 -11   1       17.07       33.04     17.89 o 
 -10 -11   1      375.29      380.32     41.86 o 
  -9 -11   1      730.70      672.07     74.69 o 
  -8 -11   1      985.11     1041.15     48.95 o 
  -7 -11   1        3.13        7.37      8.73 o 
  -6 -11   1     1655.31     1709.78     68.59 o 
  -5 -11   1     1806.43     1786.95     81.33 o 
  -4 -11   1      839.92      776.68     51.70 o 
  -3 -11   1     2155.23     2109.66     97.84 o 
  -2 -11   1     1042.63     1089.32    106.41 o 
  -1 -11   1     2879.59     2782.00    136.03 o 
   0 -11   1      405.03      342.63     39.71 o 
   1 -11   1      997.51     1042.64     58.41 o 
   2 -11   1      178.18      177.36     48.99 o 
   3 -11   1        0.37       16.00     11.41 o 
   4 -11   1     1609.60     1594.54    164.92 o 
   6 -11   1     1183.42     1346.59    120.17 o 
 -12 -10   1       49.89       62.69     29.04 o 
 -11 -10   1      753.96      677.93     57.71 o 
 -10 -10   1      102.83       96.48     26.11 o 
  -9 -10   1      241.60      226.30     33.71 o 
  -8 -10   1      709.55      630.36     47.62 o 
  -7 -10   1     1004.03      999.13     56.88 o 
  -6 -10   1      115.08       98.39     12.41 o 
  -5 -10   1     1693.28     1709.31     61.14 o 
  -4 -10   1        1.11        5.24      7.93 o 
  -3 -10   1      173.12      171.38     26.83 o 
  -2 -10   1      288.30      212.46     28.62 o 
  -1 -10   1      362.80      400.61     36.41 o 
   0 -10   1       27.33       31.14     16.62 o 
   1 -10   1       68.86       62.02     16.58 o 
   2 -10   1       73.07       41.55     12.57 o 
   3 -10   1      131.95      123.21     33.63 o 
   4 -10   1     1240.46     1248.63    108.03 o 
   5 -10   1        5.60      -14.42     26.97 o 
   7 -10   1      183.74      170.15     36.60 o 
 -13  -9   1       53.41       40.06     33.72 o 
 -12  -9   1      445.02      400.94     58.69 o 
 -11  -9   1      302.65      277.85     36.30 o 
 -10  -9   1      657.77      649.34     43.13 o 
  -9  -9   1      120.75       98.81     18.91 o 
  -8  -9   1        9.87        2.76      6.76 o 
  -7  -9   1      894.91      869.73     53.41 o 
  -6  -9   1     2650.00     2753.24     69.36 o 
  -5  -9   1      953.46      881.02     39.91 o 
  -4  -9   1     1480.63     1539.25     46.40 o 
  -3  -9   1      894.35      813.28     33.81 o 
  -2  -9   1        5.04        7.36      4.56 o 
  -1  -9   1      583.46      572.12     52.41 o 
   0  -9   1      523.41      498.41     40.18 o 
   1  -9   1     2905.25     2994.67     93.71 o 
   2  -9   1       47.52       14.84     13.32 o 
   3  -9   1      241.54      257.80     46.63 o 
   4  -9   1      218.29      290.38    123.28 o 
   5  -9   1        3.41       29.17     22.01 o 
   6  -9   1      727.25      762.61     85.50 o 
 -13  -8   1       36.84       33.74     26.06 o 
 -12  -8   1      162.82      130.43     36.10 o 
 -11  -8   1      851.29      876.56     59.97 o 
 -10  -8   1     1077.84     1138.90     75.67 o 
  -9  -8   1        9.42       34.54     18.15 o 
  -8  -8   1      137.24      162.33     17.75 o 
  -7  -8   1     2012.98     1914.58     67.46 o 
  -6  -8   1     1429.03     1332.91     48.70 o 
  -5  -8   1     3163.63     2968.66     97.44 o 
  -4  -8   1      940.21     1079.47     48.92 o 
  -3  -8   1       41.72       54.80      8.47 o 
  -2  -8   1     1483.27     1369.44     42.83 o 
  -1  -8   1     3822.93     3604.85     64.93 o 
   0  -8   1      693.23      522.84     33.27 o 
   1  -8   1      783.01      754.26     40.13 o 
   2  -8   1     1062.05     1189.66    213.17 o 
   3  -8   1     3058.41     3246.32    118.69 o 
   4  -8   1       89.84       61.65     31.58 o 
   5  -8   1     2582.97     2722.83    158.16 o 
   6  -8   1      107.22      112.89     31.94 o 
   7  -8   1       28.68       44.08     30.55 o 
   8  -8   1        1.95       14.18     17.02 o 
 -13  -7   1        2.90       14.73     26.32 o 
 -11  -7   1      750.20      728.76     55.65 o 
 -10  -7   1      840.03      761.85     47.46 o 
  -9  -7   1      209.13      225.05     23.28 o 
  -8  -7   1       37.73       34.58      8.91 o 
  -7  -7   1      548.95      450.22     29.92 o 
  -6  -7   1     1421.87     1419.51     50.95 o 
  -5  -7   1     1560.73     1458.73     44.44 o 
  -4  -7   1     8483.47     8456.57    115.35 o 
  -3  -7   1     3478.59     3294.68     87.27 o 
  -2  -7   1     2205.32     2058.72     70.59 o 
  -1  -7   1     3431.00     3503.51    188.37 o 
   0  -7   1     5847.42     5977.65     97.59 o 
   1  -7   1     1381.42     1301.22     46.99 o 
   2  -7   1      597.07      524.29     17.11 o 
   3  -7   1      284.31      307.07     51.60 o 
   4  -7   1     3315.45     3938.76    139.36 o 
   5  -7   1      183.49      237.41     52.77 o 
   6  -7   1     1926.51     2642.01    155.47 o 
   7  -7   1      550.22      559.85     58.64 o 
   8  -7   1       52.00       36.87     18.49 o 
   9  -7   1      510.17      530.29     54.85 o 
 -13  -6   1      282.96      414.28     78.57 o 
 -11  -6   1       20.61       27.28     19.92 o 
 -10  -6   1     1100.10     1064.59     78.46 o 
  -9  -6   1       84.52       62.55     15.00 o 
  -8  -6   1     2812.22     2816.12    104.34 o 
  -7  -6   1     1552.75     1547.56     54.95 o 
  -6  -6   1      255.70      236.27     17.73 o 
  -5  -6   1     7855.04     7914.06    108.19 o 
  -4  -6   1      677.44      655.64     30.16 o 
  -2  -6   1      387.74      467.37     33.32 o 
  -1  -6   1     6071.67     6055.50     81.85 o 
   0  -6   1      208.40      168.35     18.55 o 
   1  -6   1     1713.00     1523.69     47.55 o 
   2  -6   1     5872.65     5313.63     74.14 o 
   3  -6   1     1917.11     1840.29     26.51 o 
   4  -6   1     2184.66     2304.81     68.31 o 
   5  -6   1     3818.80     4503.98    158.94 o 
   6  -6   1       23.01       18.59     17.70 o 
   7  -6   1        6.54        6.11     13.47 o 
   8  -6   1       21.40       24.31     23.39 o 
   9  -6   1        1.05       31.71     27.38 o 
 -13  -5   1      106.08      135.18     51.80 o 
 -11  -5   1      653.57      606.74     65.82 o 
 -10  -5   1      221.54      279.53     67.56 o 
  -9  -5   1      711.57      641.00     39.25 o 
  -8  -5   1      393.88      391.57     29.11 o 
  -7  -5   1     2350.66     2646.49     86.76 o 
  -6  -5   1     1592.65     1425.01     41.16 o 
  -5  -5   1      717.76      664.63     35.62 o 
  -4  -5   1    19895.79    18980.80    485.94 o 
  -3  -5   1        0.19        7.08     13.65 o 
  -2  -5   1     2029.07     1961.85     70.48 o 
  -1  -5   1     6922.82     7229.70     81.59 o 
   0  -5   1      283.01      328.10     20.88 o 
   1  -5   1     1786.66     1633.40     50.53 o 
   2  -5   1      948.99      777.22     19.45 o 
   3  -5   1      750.74      556.70     20.80 o 
   4  -5   1     2488.76     2884.67     97.84 o 
   5  -5   1      696.59     1304.80     42.33 o 
   6  -5   1     1397.97     2186.34    110.18 o 
   7  -5   1      888.04      736.08     64.82 o 
   8  -5   1       11.57       -1.39     22.35 o 
   9  -5   1      160.79      145.93     35.06 o 
 -13  -4   1      190.74      212.15     71.80 o 
 -11  -4   1       29.33       34.40     25.58 o 
 -10  -4   1     3029.78     2929.59     82.89 o 
  -9  -4   1     1069.12     1034.73     72.06 o 
  -8  -4   1      117.05      113.97     12.08 o 
  -7  -4   1     2768.35     2771.55    116.04 o 
  -6  -4   1     1787.17     1792.94     48.71 o 
  -5  -4   1     2265.83     2354.67     79.84 o 
  -4  -4   1     1590.43     1653.17     60.28 o 
  -3  -4   1       57.27       99.36      8.40 o 
  -2  -4   1       66.50      114.07      8.43 o 
  -1  -4   1     4911.06     4808.64     55.01 o 
   0  -4   1      938.32     1061.85     24.41 o 
   1  -4   1      469.99      547.05     20.87 o 
   2  -4   1     3227.61     3122.13     79.96 o 
   3  -4   1     2230.38     2712.51     77.07 o 
   4  -4   1      686.63      557.99     16.27 o 
   5  -4   1      827.98      811.45    111.08 o 
   6  -4   1      118.05      144.89     24.84 o 
   7  -4   1      443.11      415.55     33.70 o 
   8  -4   1      193.14      172.68     21.86 o 
   9  -4   1      131.51      107.85     24.45 o 
  10  -4   1       84.82      119.96     43.61 o 
 -13  -3   1      910.95      838.66     89.57 o 
 -11  -3   1      953.82     1131.92     96.91 o 
 -10  -3   1      797.21      800.01     86.41 o 
  -9  -3   1     1730.94     1610.66     89.80 o 
  -8  -3   1     2038.83     1965.91     60.03 o 
  -7  -3   1        0.95        6.83      6.58 o 
  -6  -3   1     2810.90     3028.75    196.37 o 
  -5  -3   1     3671.12     4695.23    218.20 o 
  -4  -3   1      196.68      200.91     14.40 o 
  -3  -3   1     4706.13     5178.95    134.10 o 
  -2  -3   1     5894.92     5997.98    212.33 o 
  -1  -3   1     2903.20     2903.88     85.09 o 
   0  -3   1    21941.48    22449.95    325.84 o 
   1  -3   1     4099.70     4277.92     69.49 o 
   2  -3   1     1113.78     1045.15     28.05 o 
   3  -3   1        3.00       10.90      3.55 o 
   4  -3   1      170.44      130.63      7.56 o 
   5  -3   1      563.69      585.52     18.89 o 
   6  -3   1     2211.23     2302.15     97.80 o 
   7  -3   1      751.25      685.39     53.03 o 
   8  -3   1       70.70       96.07     17.44 o 
   9  -3   1      713.47      696.98     43.29 o 
  10  -3   1      146.81      151.32     35.00 o 
  11  -3   1      293.21      402.79     65.92 o 
 -13  -2   1        8.72       37.04     29.23 o 
 -11  -2   1     2393.13     2161.63    124.29 o 
 -10  -2   1     1053.34      960.24     87.03 o 
  -9  -2   1      153.66      161.55     27.35 o 
  -8  -2   1      329.32      325.59     14.33 o 
  -7  -2   1     6066.68     5942.33    233.23 o 
  -6  -2   1      526.77      503.00     30.68 o 
  -5  -2   1      317.60      278.64     28.47 o 
  -4  -2   1     3557.57     3702.95    113.67 o 
  -3  -2   1    13290.80    15043.01    361.93 o 
  -2  -2   1      168.56      215.84     11.76 o 
  -1  -2   1    11168.92    11889.12    228.70 o 
   0  -2   1     1719.47     1666.01     35.87 o 
   1  -2   1    41654.52    45717.39   5091.32 o 
   2  -2   1     3082.27     3349.33    184.51 o 
   3  -2   1      317.74      269.31     17.11 o 
   4  -2   1     5271.57     5162.79     73.34 o 
   5  -2   1       10.77       16.75      2.61 o 
   6  -2   1      782.93      763.60     32.48 o 
   7  -2   1      430.14      380.70     32.03 o 
   8  -2   1      153.38      146.87     25.97 o 
   9  -2   1      213.09      253.08     23.61 o 
  10  -2   1      577.95      548.48     65.47 o 
  11  -2   1      329.51      326.77     64.64 o 
 -11  -1   1       99.53      133.89     29.18 o 
 -10  -1   1      468.44      437.24     44.14 o 
  -9  -1   1      253.59      202.36     38.24 o 
  -8  -1   1        3.70       14.85      7.03 o 
  -7  -1   1     1757.70     1726.32     60.64 o 
  -6  -1   1     6924.20     6714.53    217.58 o 
  -5  -1   1     1270.74     1090.98     45.38 o 
  -4  -1   1      571.72      643.51     24.67 o 
  -3  -1   1      326.35      305.52     12.55 o 
  -2  -1   1       80.72       63.11      4.30 o 
   1  -1   1     4421.82     4740.52     83.17 o 
   2  -1   1    30883.11    33631.27   2643.26 o 
   3  -1   1       74.50       44.39      4.39 o 
   4  -1   1     2654.00     2258.45    114.73 o 
   5  -1   1      103.24       63.50     10.91 o 
   6  -1   1      270.68      316.57     10.58 o 
   7  -1   1     1666.19     1667.58     67.20 o 
   8  -1   1     1000.45      868.34     65.05 o 
   9  -1   1      582.19      518.42     48.93 o 
  10  -1   1      201.66      210.79     56.07 o 
  11  -1   1      309.76      317.14     48.99 o 
 -11   0   1      473.40      482.87     69.29 o 
 -10   0   1       51.40       61.95     33.14 o 
  -9   0   1      843.65      822.21     72.86 o 
  -8   0   1      164.27      101.98     36.18 o 
  -7   0   1     2468.90     2316.35     79.72 o 
  -6   0   1     4016.43     3819.82     45.14 o 
  -5   0   1     1368.47     1209.41     45.73 o 
  -4   0   1     2938.34     2803.41     73.26 o 
  -3   0   1      115.67       85.22      4.96 o 
  -2   0   1     7259.20     7302.22     75.10 o 
   2   0   1     1163.76     1224.00     55.06 o 
   3   0   1     1122.24     1074.89     39.57 o 
   4   0   1     6404.32     6413.83     72.58 o 
   5   0   1        3.22        9.45      2.32 o 
   6   0   1     2022.92     2101.99     50.72 o 
   7   0   1       32.61       47.50      7.08 o 
   8   0   1      574.36      512.68     38.97 o 
   9   0   1      240.19      191.70     16.73 o 
  10   0   1     1625.57     1574.26    137.14 o 
  11   0   1      199.60      216.90     43.79 o 
  12   0   1      262.10      243.40     49.23 o 
 -11   1   1      138.40      156.63     39.06 o 
 -10   1   1       28.49       42.24     22.65 o 
  -9   1   1       87.91       77.79     34.41 o 
  -8   1   1     3805.88     3706.58    131.42 o 
  -7   1   1      585.75      515.11     31.15 o 
  -6   1   1     3087.02     3107.26     98.22 o 
  -5   1   1     5582.02     5545.92     98.61 o 
  -4   1   1      113.37       46.92      6.67 o 
  -3   1   1    17957.00    19152.28    330.03 o 
  -2   1   1     3037.96     3130.93     69.95 o 
  -1   1   1       20.75       19.03      1.90 o 
   2   1   1      467.53      512.99     31.02 o 
   3   1   1     5873.50     6010.69    109.12 o 
   4   1   1     3845.42     3577.54    106.39 o 
   5   1   1     3472.07     3467.82     88.83 o 
   6   1   1        4.37        0.29      6.82 o 
   7   1   1     4466.85     4448.32    102.80 o 
   8   1   1        3.63        6.87      5.25 o 
   9   1   1      587.36      557.64     34.82 o 
  10   1   1      633.67      575.63     69.21 o 
  11   1   1       12.01       34.94     21.95 o 
 -11   2   1        1.52       16.19     23.34 o 
 -10   2   1      448.82      391.60     57.31 o 
  -9   2   1      491.96      427.01     46.12 o 
  -8   2   1       32.58       31.71     10.74 o 
  -7   2   1     1155.71      991.96     53.57 o 
  -6   2   1      161.79      159.77     10.11 o 
  -5   2   1     3391.67     3332.81    103.83 o 
  -4   2   1     4223.28     4294.20    136.08 o 
  -3   2   1      114.04       74.89      6.76 o 
  -2   2   1    15023.00    15133.45    501.83 o 
  -1   2   1      521.33      522.57     41.02 o 
   0   2   1     1912.08     1996.07     89.17 o 
   1   2   1     8497.97     9219.95    189.78 o 
   2   2   1     7638.13     8219.93    255.09 o 
   3   2   1     2116.09     2173.03     54.96 o 
   4   2   1      363.37      305.07     16.81 o 
   5   2   1      930.10      778.92     36.56 o 
   6   2   1      147.56      132.26     11.26 o 
   7   2   1      576.64      535.31     21.98 o 
   8   2   1      273.46      316.77     67.10 o 
   9   2   1     2292.60     1985.61    160.02 o 
  10   2   1      806.14      662.78     75.27 o 
  11   2   1     1309.91     1209.11    107.32 o 
  13   2   1       51.92       30.02     18.58 o 
 -11   3   1       21.65        1.21     24.60 o 
 -10   3   1      366.93      309.81     41.18 o 
  -9   3   1      825.02      791.81     68.19 o 
  -8   3   1     1062.24     1074.22     65.70 o 
  -7   3   1      281.35      231.84     20.23 o 
  -6   3   1      778.86      691.22     27.16 o 
  -5   3   1      556.71      504.91     18.95 o 
  -4   3   1        7.76        7.32      8.58 o 
  -3   3   1     1799.87     1691.20     65.14 o 
  -2   3   1     8488.14     8177.71    163.13 o 
  -1   3   1     3704.22     3784.96     67.61 o 
   0   3   1     4521.15     5113.92    273.71 o 
   1   3   1      240.83      272.57     14.64 o 
   2   3   1     4722.71     4956.54     75.80 o 
   3   3   1    24273.46    26620.39   1337.07 o 
   4   3   1     2685.14     3024.23    143.92 o 
   5   3   1     1827.63     2183.13     94.13 o 
   6   3   1     4715.04     5155.37    241.76 o 
   7   3   1      241.17      199.04     14.25 o 
   8   3   1       24.44       20.07      6.51 o 
   9   3   1     1427.75     1375.97     69.22 o 
  10   3   1      220.48      239.86     53.73 o 
  11   3   1     1015.72     1342.39    132.14 o 
  13   3   1      515.92      480.92     62.20 o 
 -10   4   1      747.67      592.86     88.01 o 
  -9   4   1       65.53       65.60     24.96 o 
  -8   4   1      409.39      361.71     23.11 o 
  -7   4   1       11.10       14.42     10.05 o 
  -6   4   1     4307.92     3960.44    121.92 o 
  -5   4   1       47.33       39.57      8.37 o 
  -4   4   1      559.29      445.81     28.10 o 
  -3   4   1     1278.10     1152.00     36.93 o 
  -2   4   1      173.38      209.38     21.54 o 
  -1   4   1     2964.67     3159.16     59.86 o 
   0   4   1      382.35      415.72     24.14 o 
   1   4   1       70.11       45.14      3.85 o 
   2   4   1      503.54      398.69     16.13 o 
   3   4   1        4.12        8.56      4.92 o 
   4   4   1     4790.26     5154.86    180.81 o 
   5   4   1      136.55      146.89     29.04 o 
   6   4   1       88.03      112.02     16.99 o 
   7   4   1     3138.84     3035.47    121.63 o 
   8   4   1       32.56       37.36      9.31 o 
   9   4   1       18.88        5.09      9.77 o 
  10   4   1     1910.06     2012.74    153.03 o 
  11   4   1      650.16      758.42     96.64 o 
  13   4   1       19.78       35.41     35.98 o 
  -9   5   1      575.33      468.00     61.42 o 
  -8   5   1      812.29      792.76     50.33 o 
  -7   5   1      602.15      503.15     40.98 o 
  -6   5   1     1966.42     2539.61    125.65 o 
  -5   5   1      175.92      313.20    152.64 o 
  -4   5   1      567.79      597.53     31.37 o 
  -3   5   1      142.36      152.56     13.56 o 
  -2   5   1     2894.21     2720.38     93.38 o 
  -1   5   1     2583.20     2542.27     56.45 o 
   0   5   1       12.31       12.02      5.76 o 
   1   5   1     3193.01     3110.65     84.44 o 
   2   5   1      186.72      157.09      7.77 o 
   3   5   1     2444.25     2639.89    173.63 o 
   4   5   1     8461.93     8405.27    285.03 o 
   5   5   1      282.48      412.36     20.57 o 
   6   5   1     1107.36     1044.90     47.25 o 
   7   5   1      248.41      259.50     14.57 o 
   8   5   1       83.78       92.66     10.81 o 
   9   5   1     2951.15     3023.55    157.39 o 
  10   5   1      234.08      233.27     34.66 o 
  11   5   1     1007.64      997.98    116.92 o 
  13   5   1      594.36      522.91     77.09 o 
  -8   6   1       84.25       46.84     23.64 o 
  -7   6   1      223.34      198.43     26.36 o 
  -6   6   1      608.92      660.24     41.17 o 
  -5   6   1     2026.30     2079.57    103.85 o 
  -4   6   1     1238.38     1195.53     48.25 o 
  -3   6   1     1281.32     1216.23     41.82 o 
  -2   6   1     2415.13     2059.25     53.07 o 
  -1   6   1     1074.20      857.31     38.67 o 
   0   6   1      131.21      110.76     16.86 o 
   1   6   1     2460.63     2413.67     80.25 o 
   2   6   1        8.68       16.65      4.08 o 
   3   6   1     2516.96     2481.33    118.68 o 
   4   6   1      940.45      786.07     28.95 o 
   5   6   1     1824.53     1822.17     64.30 o 
   6   6   1      400.50      381.79     18.54 o 
   7   6   1     1233.69     1258.23     45.74 o 
   8   6   1        4.71       10.36      6.19 o 
   9   6   1       21.85       37.45     31.75 o 
  10   6   1     2616.53     2467.04     99.35 o 
  11   6   1     1276.50     1251.30     79.91 o 
  12   6   1      105.82      142.57     35.23 o 
  13   6   1       53.56       92.79     52.05 o 
  -8   7   1       85.33      104.20     32.21 o 
  -7   7   1       27.80       21.46     18.55 o 
  -6   7   1     1039.92      951.49     74.47 o 
  -5   7   1      637.77      753.19     44.82 o 
  -4   7   1      959.58     1011.03     52.01 o 
  -3   7   1       99.84      130.74     78.79 o 
  -2   7   1     4308.15     4093.61     94.80 o 
  -1   7   1     1092.70      909.65     51.56 o 
   0   7   1     4594.65     4088.45    146.59 o 
   1   7   1      465.59      451.78     28.03 o 
   2   7   1        3.01        7.87      3.88 o 
   3   7   1      619.19      484.37     22.82 o 
   4   7   1     8475.54     8128.15    141.43 o 
   5   7   1     3230.55     3290.59     84.30 o 
   6   7   1      549.00      542.93     20.90 o 
   7   7   1      617.99      648.02     29.81 o 
   8   7   1      600.60      543.97     31.79 o 
   9   7   1     1189.37     1116.41     78.86 o 
  10   7   1       45.76       37.44     18.58 o 
  11   7   1       10.75       20.97     14.44 o 
  13   7   1       15.68       27.11     14.40 o 
  -8   8   1       62.22       63.90     31.24 o 
  -7   8   1      227.31      233.06     40.21 o 
  -6   8   1      418.42      349.68    322.86 o 
  -5   8   1     1283.00     1194.45    100.44 o 
  -4   8   1      498.94      665.29     70.30 o 
  -3   8   1      544.51      489.32     34.85 o 
  -2   8   1     2753.29     2568.63     55.12 o 
  -1   8   1     4569.00     4256.36    181.87 o 
   0   8   1        4.10       -7.20     12.49 o 
   1   8   1     5454.37     5021.70     93.11 o 
   2   8   1     2636.63     2594.25     88.63 o 
   3   8   1     1174.29     1295.81     56.67 o 
   4   8   1       45.20       64.33      8.50 o 
   5   8   1      349.64      371.99     18.28 o 
   6   8   1     3004.70     2861.21     93.75 o 
   7   8   1      490.54      494.89     32.30 o 
   8   8   1       57.30       91.20     12.55 o 
   9   8   1      608.07      604.99     56.58 o 
  10   8   1      209.24      210.26     36.49 o 
  11   8   1      384.56      324.87     47.56 o 
  12   8   1      205.39      154.55     31.05 o 
  13   8   1        1.84       36.35     27.75 o 
  -7   9   1      241.60      167.25     31.26 o 
  -6   9   1     1825.44     2161.20    216.01 o 
  -5   9   1     1601.02     1700.03    114.10 o 
  -4   9   1      148.32      157.36     29.61 o 
  -3   9   1      343.46      297.21     38.31 o 
  -2   9   1      176.76      165.51     19.17 o 
  -1   9   1     2427.03     2291.28     97.84 o 
   0   9   1     1965.34     1832.32     72.03 o 
   1   9   1     1168.30     1090.11     55.79 o 
   2   9   1     1237.44     1159.23     55.23 o 
   3   9   1     2524.13     2457.74    104.21 o 
   4   9   1      468.55      967.34     40.52 o 
   5   9   1        2.14        8.31      8.30 o 
   6   9   1      139.46      130.68     12.86 o 
   7   9   1     1019.49     1002.41     43.12 o 
   8   9   1      604.88      601.48     29.85 o 
   9   9   1      410.46      409.16     40.85 o 
  10   9   1     3426.64     3553.85    150.75 o 
  11   9   1       75.30       69.70     20.07 o 
  12   9   1      135.48       91.34     31.66 o 
  13   9   1       11.07       -0.30     32.49 o 
  -7  10   1      571.47      503.48     53.44 o 
  -5  10   1       62.25       86.14     26.02 o 
  -4  10   1       23.65       -0.49     24.90 o 
  -3  10   1      103.87      119.13     42.15 o 
  -2  10   1     1801.77     1714.58     84.73 o 
  -1  10   1      561.17      650.42     40.41 o 
   0  10   1     1761.41     1655.24     80.21 o 
   1  10   1      822.51      734.65     44.67 o 
   2  10   1     2122.82     2063.17     80.57 o 
   3  10   1      537.41      479.34     40.89 o 
   4  10   1      158.84      646.13    203.55 o 
   5  10   1       26.73       25.17      9.97 o 
   6  10   1     3625.58     3623.95    106.46 o 
   7  10   1      639.48      614.42     38.50 o 
   8  10   1     2453.76     2440.64     96.81 o 
   9  10   1      830.70      744.53     67.35 o 
  10  10   1      439.72      373.43     32.35 o 
  11  10   1      978.66     1043.97     78.49 o 
  12  10   1      555.33      531.74     91.04 o 
  13  10   1      379.11      374.29     61.10 o 
  -6  11   1     1275.25     1306.80    106.76 o 
  -5  11   1      129.74      154.13     35.54 o 
  -4  11   1      145.40      145.57     38.98 o 
  -3  11   1       70.96      116.27     35.53 o 
  -2  11   1       40.90       24.98     13.24 o 
  -1  11   1     2587.94     2604.46     78.46 o 
   0  11   1      269.81      298.59     36.02 o 
   1  11   1      133.09      138.57     28.16 o 
   2  11   1       74.16       90.47     20.36 o 
   3  11   1       26.64       31.17     15.85 o 
   4  11   1     1817.03     1904.70     99.41 o 
   5  11   1      288.89      284.59     29.89 o 
   6  11   1       90.66       67.36     14.57 o 
   7  11   1     1064.34     1008.90     63.59 o 
   8  11   1      307.98      376.73     46.70 o 
   9  11   1     2920.72     2953.38    129.65 o 
  10  11   1       47.20       61.71     23.71 o 
  11  11   1       28.64       41.36     21.51 o 
  12  11   1      178.94      181.33     39.18 o 
  -5  12   1      362.35      435.54     67.94 o 
  -2  12   1      495.98      419.85     71.35 o 
  -1  12   1       62.39       77.65     38.43 o 
   0  12   1      431.32      376.62     28.77 o 
   1  12   1       58.29       26.97     23.68 o 
   2  12   1      201.97      187.05     28.40 o 
   3  12   1     1409.43     1350.14     60.91 o 
   4  12   1      196.44      209.70     52.10 o 
   5  12   1       29.57       31.12     18.47 o 
   6  12   1       30.03       16.27     18.02 o 
   7  12   1       28.97       33.90     16.77 o 
   8  12   1     1476.75     1422.40     84.60 o 
  10  12   1     1641.41     1869.14    134.95 o 
  11  12   1       16.93       20.52     18.39 o 
  12  12   1       69.95       99.69     40.93 o 
  -3  13   1       47.56       52.30     28.14 o 
  -1  13   1       39.90       39.39     23.95 o 
   0  13   1      677.75      649.79     45.56 o 
   1  13   1      288.00      271.31     30.80 o 
   2  13   1      109.69      121.51     17.32 o 
   3  13   1     1449.40     1535.10    138.02 o 
   4  13   1     1318.13     1320.03     81.72 o 
   5  13   1      777.30      754.79     47.31 o 
   6  13   1       94.97       90.91     20.07 o 
   7  13   1      158.03      194.75     33.10 o 
   8  13   1       33.86       30.27     31.49 o 
   9  13   1       54.11       64.06     58.28 o 
  -2  14   1       38.22       37.05     32.11 o 
  -1  14   1     1885.83     2136.15    123.06 o 
   0  14   1      584.66      662.22     87.36 o 
   1  14   1        5.00       30.30     30.80 o 
   2  14   1      153.07      185.71     29.05 o 
   3  14   1      137.41      123.53     26.27 o 
   4  14   1      512.74      544.40     47.58 o 
   5  14   1     1676.47     1545.21     71.74 o 
   6  14   1     1054.30     1044.69     72.67 o 
   7  14   1      281.09      274.06     30.30 o 
   8  14   1      188.41      165.18     32.93 o 
  10  14   1        2.19      180.94     46.43 o 
  11  14   1      426.66      460.27     61.38 o 
   0  15   1     1043.48     1007.82     86.84 o 
   1  15   1      108.55      101.77     24.65 o 
   2  15   1        1.41       -2.42     24.83 o 
   3  15   1      355.24      344.11     52.43 o 
   5  15   1      674.65      864.56     87.92 o 
   6  15   1      411.56      463.64     47.37 o 
   7  15   1       10.80       26.24     19.08 o 
   8  15   1        0.20       29.16     13.22 o 
   9  15   1      497.18      565.81     68.24 o 
   2  16   1      168.73      212.67     53.84 o 
   3  16   1      233.47      214.67     34.72 o 
   4  16   1      798.75      762.77     57.00 o 
   5  16   1     1102.57      974.74     83.51 o 
   6  16   1       28.93       37.38     28.70 o 
   7  16   1        7.18       81.58     50.92 o 
   8  16   1       97.35      113.14     31.73 o 
  -7 -16   2       34.85       18.90     32.49 o 
  -6 -16   2      757.98      790.39     71.45 o 
  -5 -16   2        3.85       -1.03     35.92 o 
  -4 -16   2       29.10       22.47     16.65 o 
  -3 -16   2      380.68      328.91     31.08 o 
  -9 -15   2      510.28      531.01     66.86 o 
  -8 -15   2       57.51       90.44     46.15 o 
  -7 -15   2      157.74      153.86     25.39 o 
  -6 -15   2       56.68       50.05     23.45 o 
  -5 -15   2      160.65      261.97    100.69 o 
  -4 -15   2      551.74      556.49     78.68 o 
  -2 -15   2      431.16      324.72     44.59 o 
  -1 -15   2      294.57      269.75     32.37 o 
   0 -15   2       47.23       27.57     19.75 o 
 -10 -14   2      573.22      559.30     72.89 o 
  -9 -14   2        3.57       24.72     25.88 o 
  -7 -14   2      225.60      209.59     34.46 o 
  -6 -14   2       83.04       71.34     21.85 o 
  -5 -14   2        0.97       16.32     18.24 o 
  -4 -14   2      472.35      404.73     41.88 o 
  -3 -14   2      225.42      213.35     30.26 o 
  -2 -14   2      962.92      990.24     73.36 o 
  -1 -14   2      225.09      292.14     40.66 o 
   1 -14   2       25.21       18.70     23.60 o 
   2 -14   2       34.76       94.83     49.76 o 
 -11 -13   2       58.25       85.77     39.27 o 
  -8 -13   2        1.00        5.54     24.55 o 
  -7 -13   2       76.02       39.19     17.55 o 
  -6 -13   2     1359.99     1329.21    104.53 o 
  -5 -13   2     1733.60     1703.30     85.67 o 
  -4 -13   2       43.73       51.14     18.25 o 
  -3 -13   2      207.06      214.24     38.09 o 
  -2 -13   2     1189.51     1192.82     78.81 o 
  -1 -13   2     5008.52     4977.24    237.36 o 
   0 -13   2       45.09       22.46     16.20 o 
   3 -13   2       25.75       61.58     45.79 o 
 -11 -12   2        1.29        9.77     22.98 o 
 -10 -12   2       31.76       34.74     19.45 o 
  -9 -12   2      233.90      249.45     46.41 o 
  -8 -12   2     3133.42     3156.66    165.91 o 
  -7 -12   2      709.35      686.86     43.09 o 
  -6 -12   2     1784.01     1784.94    142.18 o 
  -5 -12   2      489.79      421.44     30.80 o 
  -4 -12   2      260.20      243.75     47.00 o 
  -3 -12   2     1602.76     1595.63     71.47 o 
  -2 -12   2     1011.56     1022.06     62.39 o 
  -1 -12   2       70.88       48.73     14.63 o 
   0 -12   2     1844.17     1800.81     83.61 o 
   1 -12   2      248.46      266.48     62.55 o 
   2 -12   2       92.91      107.77     62.20 o 
   4 -12   2       48.36       64.13     30.57 o 
   5 -12   2      751.63      716.70     68.38 o 
 -12 -11   2       84.87      112.98     25.59 o 
 -11 -11   2      249.37      184.87     27.22 o 
 -10 -11   2       83.85      101.50     26.36 o 
  -9 -11   2      275.70      263.91     42.79 o 
  -8 -11   2      226.72      269.48     30.07 o 
  -7 -11   2      870.97      851.78     57.67 o 
  -6 -11   2       54.89       26.36     16.74 o 
  -5 -11   2      194.70      165.27     18.91 o 
  -4 -11   2       19.79       51.29     21.73 o 
  -3 -11   2      674.16      589.38     53.76 o 
  -2 -11   2     4408.73     4417.92    128.24 o 
  -1 -11   2     1468.05     1383.71    105.33 o 
   0 -11   2      255.77      254.48     35.50 o 
   1 -11   2      758.95      758.52     47.75 o 
   2 -11   2       24.21      256.48     58.67 o 
   3 -11   2     1063.62     1187.06     96.08 o 
   4 -11   2      265.34      259.31     46.62 o 
   6 -11   2       69.61       56.46     37.06 o 
 -12 -10   2      101.79       87.27     30.38 o 
 -11 -10   2       30.62       33.77     20.88 o 
 -10 -10   2      195.38      170.21     23.99 o 
  -9 -10   2       12.58       19.75     20.50 o 
  -8 -10   2      720.91      619.70     60.54 o 
  -7 -10   2     1472.59     1433.07     65.84 o 
  -6 -10   2      111.66      136.79     22.20 o 
  -5 -10   2     1121.85     1029.47     65.41 o 
  -4 -10   2        2.01       54.14     98.96 o 
  -3 -10   2     2641.69     2510.94     75.19 o 
  -2 -10   2       49.50       72.81     16.41 o 
  -1 -10   2     2009.70     1879.30     81.79 o 
   0 -10   2      141.78      119.46     17.52 o 
   1 -10   2     2585.56     2713.07     84.32 o 
   2 -10   2       85.05       85.28     17.90 o 
   3 -10   2       52.96       62.15     39.94 o 
   4 -10   2       17.09       24.02     23.48 o 
   5 -10   2       24.47       34.43     25.57 o 
   7 -10   2      542.33      694.32     70.54 o 
 -13  -9   2       12.57       27.41     28.60 o 
 -12  -9   2      394.84      343.88     58.86 o 
 -11  -9   2      476.66      492.02     48.54 o 
 -10  -9   2      155.76      143.47     25.97 o 
  -9  -9   2        2.13       27.11     14.19 o 
  -8  -9   2      218.55      205.13     24.19 o 
  -7  -9   2     1773.50     1702.79     52.40 o 
  -6  -9   2        0.14        1.11      8.32 o 
  -5  -9   2       85.57       96.01     13.02 o 
  -4  -9   2     1847.08     1762.83     64.83 o 
  -3  -9   2      119.74      171.42     34.20 o 
  -2  -9   2       30.15       30.12      7.41 o 
  -1  -9   2      486.24      472.67     26.24 o 
   0  -9   2      192.12      158.47     18.29 o 
   1  -9   2      674.98      592.76     42.40 o 
   2  -9   2        3.05       12.85      7.73 o 
   3  -9   2     1221.09     1172.53    127.50 o 
   4  -9   2      835.40      815.50     70.85 o 
   5  -9   2      148.50      211.69     39.44 o 
   6  -9   2      284.89      307.57     39.93 o 
 -13  -8   2        1.29       45.89     29.77 o 
 -12  -8   2      522.26      494.42     70.24 o 
 -11  -8   2     2579.37     2246.62     97.18 o 
 -10  -8   2      377.25      374.04     42.96 o 
  -9  -8   2       28.56       24.58     12.89 o 
  -8  -8   2      792.42      726.62     46.01 o 
  -7  -8   2      410.51      422.76     27.67 o 
  -6  -8   2     3636.56     3644.79     75.95 o 
  -5  -8   2      971.72     1022.75     38.24 o 
  -4  -8   2     1855.76     1768.83     38.15 o 
  -3  -8   2      745.20      727.19     29.08 o 
  -2  -8   2     3076.32     2995.51     96.53 o 
  -1  -8   2      735.47      691.54     23.30 o 
   0  -8   2      750.38      787.98     26.10 o 
   1  -8   2       11.65       14.56      4.30 o 
   2  -8   2      789.13      771.65     33.37 o 
   3  -8   2     1929.08     1978.30     99.93 o 
   4  -8   2     2137.47     2411.78    179.65 o 
   5  -8   2      213.92      174.46     74.87 o 
   6  -8   2       81.56      105.13     34.77 o 
   7  -8   2     1431.99     1370.56    144.76 o 
 -13  -7   2      161.03      182.49     55.49 o 
 -11  -7   2     2768.22     2409.72    448.51 o 
 -10  -7   2      935.72      894.90     52.70 o 
  -9  -7   2       66.29       56.62     15.45 o 
  -8  -7   2      519.58      487.10     30.43 o 
  -7  -7   2     1189.69     1215.35     51.74 o 
  -6  -7   2      542.26      504.69     27.06 o 
  -5  -7   2     6263.61     6235.21    142.65 o 
  -4  -7   2      609.09      571.56     26.09 o 
  -3  -7   2     5840.55     5702.77    127.69 o 
  -2  -7   2     2687.04     2313.28     78.87 o 
  -1  -7   2     5115.34     4888.35    106.02 o 
   0  -7   2     1963.77     2165.82     37.81 o 
   1  -7   2       52.56       42.39      5.27 o 
   2  -7   2      172.50      165.69     17.35 o 
   3  -7   2     1661.00     1819.06     91.06 o 
   4  -7   2       61.75      584.32     26.25 o 
   5  -7   2     2672.79     3274.21    154.70 o 
   6  -7   2       18.80       24.94     25.90 o 
   7  -7   2       51.66      197.73     58.34 o 
   8  -7   2       31.13       41.22     15.20 o 
 -13  -6   2      501.29      555.72     71.22 o 
 -11  -6   2     1712.12     1712.25     72.47 o 
 -10  -6   2       47.00       30.15     14.73 o 
  -9  -6   2      544.85      538.08     38.83 o 
  -8  -6   2     2097.91     2022.76     88.45 o 
  -7  -6   2        1.81        7.60      5.21 o 
  -6  -6   2       83.47       44.95      7.47 o 
  -5  -6   2       13.92        6.51      6.13 o 
  -4  -6   2     3463.98     3430.38     91.03 o 
  -3  -6   2      207.34      240.33     16.44 o 
  -2  -6   2      352.80      255.77     44.88 o 
  -1  -6   2     5246.25     5398.75    134.37 o 
   0  -6   2     6538.89     6471.94     96.57 o 
   1  -6   2     1819.12     1765.74     60.84 o 
   2  -6   2        4.89       12.99      6.51 o 
   3  -6   2     6034.60     5709.78    129.19 o 
   4  -6   2     7457.44     7680.79    138.70 o 
   5  -6   2       12.60       29.80     13.44 o 
   6  -6   2      735.40     1330.36     98.27 o 
   7  -6   2        4.26       -5.77     13.70 o 
   8  -6   2      203.50      242.62     45.06 o 
   9  -6   2      256.19      261.66     39.93 o 
 -13  -5   2      918.28      895.90     86.76 o 
 -11  -5   2      165.50      229.48    214.73 o 
 -10  -5   2     2241.67     1917.97    406.89 o 
  -9  -5   2     1320.12     1365.58    190.44 o 
  -8  -5   2       32.73       32.57     17.97 o 
  -7  -5   2     2041.92     2235.29     77.22 o 
  -6  -5   2        0.10        5.60      4.70 o 
  -4  -5   2      866.10     1396.85    153.47 o 
  -2  -5   2       66.45       46.11     10.78 o 
  -1  -5   2      501.76      405.01     27.93 o 
   0  -5   2     6084.21     5993.12     80.06 o 
   1  -5   2     4110.95     4368.62     95.08 o 
   2  -5   2     2291.86     1877.53     63.94 o 
   3  -5   2      156.60      214.51     12.97 o 
   5  -5   2      992.64     2618.57     67.54 o 
   6  -5   2       70.97      117.53     18.62 o 
   7  -5   2      248.89      251.14     31.19 o 
   8  -5   2      156.93      160.82     26.97 o 
   9  -5   2       23.87       29.17     33.11 o 
 -13  -4   2       34.95       39.98     20.97 o 
 -11  -4   2     1117.75     1061.34     91.70 o 
 -10  -4   2     1538.67     1405.77     85.03 o 
  -9  -4   2     1942.20     2364.92    366.07 o 
  -8  -4   2     2486.33     2617.36    145.90 o 
  -7  -4   2     2051.38     2144.10     71.31 o 
  -6  -4   2     4155.43     4210.82     80.32 o 
  -5  -4   2      191.85      208.93     14.00 o 
  -4  -4   2     2764.49     2804.09     73.94 o 
  -3  -4   2      168.24       94.25      8.19 o 
  -2  -4   2      299.82      294.69     17.44 o 
  -1  -4   2     2890.49     2640.38     65.98 o 
   0  -4   2      586.86      437.96     17.70 o 
   1  -4   2      456.92      461.53     19.40 o 
   2  -4   2       99.74       61.05      8.28 o 
   3  -4   2     8655.83     8648.42    147.68 o 
   4  -4   2      796.43      765.05     34.98 o 
   5  -4   2     1036.92     1066.92     48.26 o 
   6  -4   2      777.49      718.83     45.38 o 
   7  -4   2     1022.53      972.44     68.29 o 
   8  -4   2      364.29      307.12     23.04 o 
   9  -4   2      163.12      160.25     22.32 o 
  10  -4   2      262.68      304.99     49.95 o 
 -13  -3   2        9.12       23.23     28.37 o 
 -11  -3   2      531.53      556.71    510.67 o 
 -10  -3   2       50.16       26.48     26.29 o 
  -9  -3   2      399.32      366.31     30.45 o 
  -8  -3   2      182.56      193.70     24.66 o 
  -7  -3   2     1278.65     1204.18     85.57 o 
  -6  -3   2       36.12       45.33      4.65 o 
  -5  -3   2       96.32       86.30      8.35 o 
  -4  -3   2     1922.85     1834.40     56.76 o 
  -3  -3   2     7674.83     8054.97    194.55 o 
  -2  -3   2     1719.66     1575.77     56.48 o 
  -1  -3   2      303.67      308.39     13.92 o 
   0  -3   2    20174.91    20741.00    251.41 o 
   1  -3   2     2236.83     2237.53     56.51 o 
   2  -3   2     6893.61     7562.85    133.14 o 
   3  -3   2     1252.93     1632.80     58.72 o 
   4  -3   2      824.41      815.01     26.45 o 
   5  -3   2      839.70      880.06     56.53 o 
   6  -3   2      401.40      371.33     32.42 o 
   7  -3   2      983.07      925.52     69.17 o 
   8  -3   2     3063.76     3178.06     84.75 o 
   9  -3   2      118.18      132.29     19.78 o 
  11  -3   2      849.19      962.93     79.24 o 
 -12  -2   2      162.62      111.37     38.04 o 
 -11  -2   2      475.89      475.58     60.93 o 
 -10  -2   2       42.35       48.66     32.94 o 
  -9  -2   2     2561.84     2514.58     79.17 o 
  -8  -2   2       12.21       15.27     24.34 o 
  -7  -2   2     1031.03     1045.39     61.02 o 
  -6  -2   2     4919.23     5447.37    107.56 o 
  -5  -2   2      873.91      988.92     54.12 o 
  -4  -2   2     1060.68      959.91     36.24 o 
  -3  -2   2      130.35      123.18      6.20 o 
  -2  -2   2     7958.55     8847.96    212.48 o 
  -1  -2   2     3798.82     4212.37     98.39 o 
   0  -2   2      350.47      339.59     12.86 o 
   1  -2   2    17761.30    18623.06    387.30 o 
   2  -2   2     8687.54     8895.56    190.00 o 
   3  -2   2     1670.81     1606.33     57.31 o 
   4  -2   2        8.54       18.59     10.67 o 
   5  -2   2     4263.89     4204.48     94.32 o 
   6  -2   2       10.28       16.66      8.89 o 
   7  -2   2     1151.05     1130.23     53.35 o 
   8  -2   2     1197.58     1140.33     78.23 o 
   9  -2   2      655.75      610.54     43.55 o 
  10  -2   2      417.18      431.09     62.37 o 
  11  -2   2       18.20      110.87     46.29 o 
 -12  -1   2        3.11       49.82     27.16 o 
 -11  -1   2       36.98       22.28     21.94 o 
 -10  -1   2      216.06      188.25     45.02 o 
  -9  -1   2        5.27        8.46     32.69 o 
  -8  -1   2      338.37      307.89     35.75 o 
  -7  -1   2     5120.28     5282.79    137.98 o 
  -6  -1   2     3590.95     3304.37    127.03 o 
  -5  -1   2      127.74      144.65      8.61 o 
  -4  -1   2      440.47      476.72     19.53 o 
  -3  -1   2     2565.21     3221.61    143.24 o 
  -2  -1   2      182.88      280.49     21.94 o 
  -1  -1   2     6765.64     8314.16    181.19 o 
   1  -1   2      635.54      619.46     20.13 o 
   2  -1   2     2873.59     2766.55    112.41 o 
   3  -1   2     9084.85     9076.75    335.36 o 
   4  -1   2      245.19      227.86     24.32 o 
   5  -1   2      708.96      752.68     25.80 o 
   6  -1   2     1851.52     1633.28     68.83 o 
   7  -1   2        5.83        6.82     11.60 o 
   8  -1   2     5594.88     5467.22    190.71 o 
   9  -1   2        6.11        7.87     10.04 o 
  10  -1   2      747.54      721.53     84.94 o 
 -11   0   2     1322.45     1261.21    133.94 o 
 -10   0   2     1266.68     1267.00    113.64 o 
  -9   0   2     1315.27     1221.14     90.84 o 
  -8   0   2       41.98       24.23     11.94 o 
  -7   0   2      153.25      134.06     12.80 o 
  -6   0   2     3938.55     3918.80     60.74 o 
  -5   0   2     5889.49     5753.46    160.89 o 
  -4   0   2      162.26      144.36     10.61 o 
  -3   0   2     1186.94     1153.69     37.95 o 
   2   0   2      166.78      173.99     14.05 o 
   3   0   2     2520.46     2480.70     65.97 o 
   4   0   2      144.08      130.17      9.91 o 
   5   0   2     3824.91     3686.71     81.98 o 
   6   0   2        6.56        7.74      2.98 o 
   7   0   2      182.92      167.89     10.49 o 
   8   0   2      351.67      328.41     39.69 o 
   9   0   2     1057.60      956.46     87.50 o 
  10   0   2      400.47      275.49     43.50 o 
  11   0   2       28.72       34.93     30.15 o 
 -12   1   2       33.43       22.62     26.08 o 
 -11   1   2       81.36       84.48     32.07 o 
 -10   1   2        8.69       29.78     23.40 o 
  -9   1   2      217.45      239.85     46.57 o 
  -8   1   2       20.40       16.57      5.46 o 
  -7   1   2     1953.49     1961.15     59.51 o 
  -6   1   2     4866.98     4808.77    109.46 o 
  -5   1   2     7595.95     7684.33    132.44 o 
  -4   1   2      216.38      204.90     16.57 o 
  -3   1   2      559.87      489.41     23.24 o 
  -2   1   2     1084.21     1123.59     23.34 o 
  -1   1   2      566.17      695.25     25.05 o 
   2   1   2    12294.31    12848.68    298.93 o 
   3   1   2      510.17      644.12     26.60 o 
   4   1   2     2095.47     2095.77     48.66 o 
   5   1   2     4413.74     4411.47     70.71 o 
   6   1   2      109.46      106.06     10.23 o 
   7   1   2     1646.38     1543.56     52.98 o 
   8   1   2     1399.19     1339.17     49.10 o 
   9   1   2      891.21      897.71     62.07 o 
  10   1   2        8.10       24.29     26.25 o 
  11   1   2       22.24       21.64     26.38 o 
 -11   2   2       41.08       38.46     23.32 o 
 -10   2   2       24.51        8.09     33.15 o 
  -9   2   2      216.18      199.60     40.46 o 
  -8   2   2     1820.44     1734.49    116.58 o 
  -7   2   2      437.30      372.14     22.76 o 
  -6   2   2     1646.62     1554.54     52.13 o 
  -5   2   2        5.24       14.55      5.90 o 
  -4   2   2      654.33      470.35     21.37 o 
  -3   2   2     4375.49     4747.73    142.61 o 
  -2   2   2     1221.12     1061.05     39.26 o 
  -1   2   2        1.66       11.16      3.95 o 
   0   2   2     9370.47     9078.88    107.00 o 
   1   2   2       33.09       36.82      3.20 o 
   3   2   2     2158.84     2230.29    221.98 o 
   4   2   2     1667.65     1803.36     48.88 o 
   5   2   2     3943.39     3768.57     97.07 o 
   6   2   2      316.21      276.99     18.10 o 
   7   2   2       53.06       53.72      8.36 o 
   8   2   2       52.80       66.60      9.60 o 
   9   2   2      142.11      191.43     38.27 o 
  10   2   2     1378.22     1251.04    117.87 o 
  11   2   2      480.31      452.64     74.94 o 
  13   2   2      698.27      804.34     76.96 o 
 -11   3   2      395.40      285.27     46.32 o 
 -10   3   2      351.72      321.95     51.11 o 
  -9   3   2       24.87       22.80     21.22 o 
  -8   3   2     1026.02      820.79     50.35 o 
  -7   3   2     2184.76     2234.25    111.76 o 
  -6   3   2       14.62       14.90      7.77 o 
  -5   3   2      951.55      856.42     29.58 o 
  -4   3   2     3081.91     3270.47    201.69 o 
  -2   3   2      429.98      281.85     18.46 o 
  -1   3   2    23911.63    25037.14    361.35 o 
   0   3   2       39.28       38.93      4.83 o 
   1   3   2      130.90      109.07      6.43 o 
   2   3   2     5841.43     5965.13     92.40 o 
   3   3   2     1074.08     1271.17     42.71 o 
   4   3   2     8507.09     9021.89    121.83 o 
   5   3   2     4077.28     3763.09     98.88 o 
   6   3   2      393.09      487.10     24.85 o 
   7   3   2     1092.17     1104.79     40.28 o 
   8   3   2      581.10      575.04     35.50 o 
   9   3   2      432.21      393.94     17.34 o 
  10   3   2     1200.55     1096.20    102.44 o 
  11   3   2      755.77      870.05     84.43 o 
  13   3   2       34.64       71.64     45.59 o 
 -10   4   2      473.34      529.37     78.67 o 
  -9   4   2      498.64      470.00     54.20 o 
  -8   4   2      927.11      878.86     44.24 o 
  -7   4   2       55.81       44.27     13.10 o 
  -6   4   2        6.49        9.24     11.37 o 
  -5   4   2     3534.37     3445.09     84.57 o 
  -4   4   2     2962.80     2997.91     75.77 o 
  -3   4   2      553.61      476.21     21.08 o 
  -2   4   2     5423.97     5366.68    106.32 o 
  -1   4   2      503.28      480.19     18.72 o 
   0   4   2     1105.04     1265.06     42.43 o 
   1   4   2      308.42      295.08     12.13 o 
   2   4   2      526.72      505.06     19.71 o 
   3   4   2     2495.09     2295.12    176.10 o 
   4   4   2      227.10      241.59     22.93 o 
   5   4   2     1610.78     1749.74    117.31 o 
   6   4   2     3760.05     3812.31    158.34 o 
   7   4   2      142.27      154.96     12.72 o 
   8   4   2       19.46       22.64      9.98 o 
   9   4   2      219.18      214.97     22.12 o 
  10   4   2      902.56      951.48     97.11 o 
  11   4   2     1882.08     1908.62    130.44 o 
  13   4   2     2182.42     2285.90    129.39 o 
  -9   5   2      241.31      185.04     31.93 o 
  -8   5   2       10.51       26.20     12.28 o 
  -7   5   2      845.49      820.37     52.82 o 
  -5   5   2        3.76       11.87      8.57 o 
  -4   5   2     5993.17     5791.04    131.01 o 
  -3   5   2     1475.56     1363.39     46.60 o 
  -2   5   2     8788.30     9287.00    158.48 o 
  -1   5   2      940.05      890.90     39.07 o 
   0   5   2        1.04       14.84      8.51 o 
   1   5   2     5921.59     5337.09     97.77 o 
   2   5   2      142.05      170.79      8.40 o 
   3   5   2     1766.73     1587.67     73.93 o 
   4   5   2     4796.45     4521.77     94.14 o 
   5   5   2      482.78      285.51     20.91 o 
   6   5   2      255.24      280.43     16.93 o 
   7   5   2      174.60      161.35     13.72 o 
   8   5   2     4028.45     4134.32    220.24 o 
   9   5   2       15.28       13.08     11.41 o 
  10   5   2      938.75      942.29     62.07 o 
  11   5   2       24.75       86.84     43.77 o 
  13   5   2      354.61      434.46     64.96 o 
  -8   6   2       71.90       78.40     42.63 o 
  -7   6   2      147.74      108.19     17.43 o 
  -6   6   2       13.65       22.97     11.64 o 
  -5   6   2     2032.23     2126.50    106.58 o 
  -4   6   2      555.82      566.28     33.42 o 
  -3   6   2      545.02      507.17     19.13 o 
  -2   6   2     1145.27     1110.26     48.55 o 
  -1   6   2      963.04      967.60     31.63 o 
   0   6   2     1366.00     1255.66     50.10 o 
   1   6   2      102.89       93.57     18.31 o 
   2   6   2       59.67       39.49      5.52 o 
   3   6   2     2133.02     2102.90     87.01 o 
   4   6   2      505.56      426.46     21.21 o 
   5   6   2      497.28      398.86     20.31 o 
   6   6   2      156.85      189.24     15.15 o 
   7   6   2      396.58      389.24     23.39 o 
   8   6   2       44.63       38.31     11.99 o 
   9   6   2     4426.78     4525.38    190.15 o 
  10   6   2        4.38       29.41     11.32 o 
  11   6   2      423.71      438.81     31.59 o 
  12   6   2      141.99      267.60    201.42 o 
  13   6   2      306.71      387.19     89.57 o 
  -8   7   2        1.11       30.69     36.96 o 
  -7   7   2      157.29      159.91     35.82 o 
  -6   7   2      706.43     1157.64     90.87 o 
  -5   7   2        4.52      152.79     15.16 o 
  -4   7   2      287.45      384.68     20.41 o 
  -3   7   2       48.72       48.61      8.06 o 
  -2   7   2        2.06        5.71      5.05 o 
  -1   7   2     4230.19     4048.19     77.37 o 
   0   7   2     1634.48     1806.47     60.34 o 
   1   7   2      154.49      215.87     21.18 o 
   2   7   2      441.43      442.67     16.32 o 
   3   7   2     1150.25      961.31     38.39 o 
   4   7   2      190.48      150.49     17.55 o 
   5   7   2     4368.89     4477.14    101.44 o 
   6   7   2      266.74      212.33     14.61 o 
   7   7   2      780.18      600.11     28.66 o 
   8   7   2     1058.55     1010.55     68.70 o 
   9   7   2      412.73      348.10     27.67 o 
  10   7   2     1752.61     1740.11     72.95 o 
  11   7   2      108.86      131.64     23.79 o 
  12   7   2      851.06      829.83     97.06 o 
  13   7   2      206.08      549.55     99.67 o 
  -8   8   2      259.62      244.37     60.64 o 
  -7   8   2      306.54      254.31     41.55 o 
  -6   8   2      346.81      306.07     65.78 o 
  -5   8   2     2292.94     2426.10    145.53 o 
  -4   8   2      664.00     1144.41    123.93 o 
  -3   8   2      504.22      593.21     32.92 o 
  -2   8   2      142.16      142.65     16.74 o 
  -1   8   2      525.63      469.83     33.44 o 
   0   8   2     3814.89     3556.92     59.70 o 
   1   8   2     3609.37     3356.73    106.21 o 
   2   8   2     2553.58     2316.07     60.64 o 
   3   8   2     1713.01     1772.10     48.97 o 
   4   8   2      152.42      140.42     12.02 o 
   5   8   2       50.71       46.58      9.24 o 
   6   8   2     2549.50     2393.97     83.87 o 
   7   8   2     1349.30     1334.48     42.15 o 
   8   8   2      385.11      306.91     19.42 o 
   9   8   2      205.77      190.70     16.13 o 
  10   8   2     2141.92     2084.11     91.82 o 
  11   8   2      134.23      134.48     21.85 o 
  12   8   2      193.77      282.11     63.30 o 
  13   8   2      339.25      269.25     51.23 o 
  -7   9   2     2721.64     2962.60    136.14 o 
  -6   9   2      978.87     1120.48    125.04 o 
  -5   9   2     1304.94     1186.07    103.30 o 
  -4   9   2      323.82      306.73     36.54 o 
  -3   9   2     2018.45     2334.08    228.89 o 
  -2   9   2     7412.51     7384.27    253.76 o 
  -1   9   2       35.47       27.59     13.34 o 
   0   9   2      410.62      327.67     28.98 o 
   1   9   2     6274.85     6211.62    185.92 o 
   2   9   2      412.51      338.24     26.90 o 
   3   9   2     1066.28     1118.64     61.37 o 
   4   9   2        3.99       11.06      7.73 o 
   5   9   2     2696.02     2587.69     42.42 o 
   6   9   2        9.26       16.48      8.56 o 
   7   9   2     1148.23     1013.76     42.97 o 
   8   9   2      475.51      490.11     28.26 o 
   9   9   2      943.31      903.90     47.17 o 
  10   9   2      261.52      206.45     29.11 o 
  11   9   2     1636.66     1740.30     77.60 o 
  12   9   2      683.74      594.04     77.33 o 
  13   9   2      139.84      151.65     44.09 o 
  -5  10   2       60.45       87.80     30.52 o 
  -4  10   2       20.26       22.06     14.86 o 
  -3  10   2       19.41       25.91     28.17 o 
  -2  10   2     4156.28     4027.44    189.06 o 
  -1  10   2       25.96       27.09     13.30 o 
   0  10   2       15.70        6.26     12.91 o 
   1  10   2     5274.07     4942.46    142.81 o 
   2  10   2     4153.64     4054.61    119.59 o 
   3  10   2     1302.58     1292.69     68.99 o 
   4  10   2      303.66      337.28     20.56 o 
   5  10   2     2705.20     2477.80    112.22 o 
   6  10   2      411.56      372.68     20.87 o 
   7  10   2      760.43      743.09     34.15 o 
   8  10   2      400.08      432.76     34.45 o 
   9  10   2     1124.14     1151.02     53.28 o 
  10  10   2     2279.62     2251.64    147.68 o 
  11  10   2      162.24      153.25     29.49 o 
  12  10   2      359.17      328.24     61.37 o 
  13  10   2       92.15      184.95     54.31 o 
  -6  11   2        0.19       62.11     38.68 o 
  -4  11   2      106.46       73.59     65.70 o 
  -3  11   2        4.94       -1.94     34.08 o 
  -2  11   2      652.28      643.14     38.77 o 
  -1  11   2       28.22       15.98     15.23 o 
   0  11   2      112.09      114.70     34.78 o 
   1  11   2       11.31       13.66     11.18 o 
   2  11   2      228.78      193.09     29.54 o 
   3  11   2     1823.09     1931.52    106.08 o 
   4  11   2     2924.27     3066.00    115.36 o 
   5  11   2      563.53      576.25     38.63 o 
   6  11   2       61.49       67.58     11.60 o 
   7  11   2       12.84       20.99      8.68 o 
   8  11   2     1909.53     2047.01    116.70 o 
   9  11   2       52.73       46.00     12.01 o 
  10  11   2     1115.28     1073.51     62.27 o 
  11  11   2      361.42      401.08     32.46 o 
  12  11   2     1446.36     1424.44     92.51 o 
  -5  12   2        0.80       42.99     46.10 o 
  -2  12   2       88.43       88.78     39.37 o 
  -1  12   2      538.33      546.48     41.16 o 
   0  12   2       19.89       29.51     17.79 o 
   1  12   2     1084.00      998.02     62.47 o 
   2  12   2       10.31       17.58     14.00 o 
   3  12   2      539.38      535.38     53.27 o 
   4  12   2      328.34      295.06     38.66 o 
   5  12   2     1024.14     1066.45     66.64 o 
   6  12   2       25.14       27.10     14.85 o 
   7  12   2     3361.52     3452.35    135.95 o 
   8  12   2       46.82       56.44     12.08 o 
   9  12   2     2916.51     3003.83    112.93 o 
  10  12   2       16.15       39.30     19.62 o 
  11  12   2      108.76      125.49     24.42 o 
  12  12   2      280.20      316.71     51.43 o 
  -3  13   2       82.88       86.11     49.96 o 
  -1  13   2      406.39      366.89     31.56 o 
   0  13   2       92.05       82.39     23.57 o 
   1  13   2      280.35      245.02     51.45 o 
   2  13   2      356.89      301.05     32.16 o 
   3  13   2       57.91       47.71     13.64 o 
   4  13   2     2022.57     1949.69     90.72 o 
   5  13   2        3.57       29.86     26.66 o 
   6  13   2        5.68       16.36     15.35 o 
   7  13   2       10.49       26.85     15.94 o 
   8  13   2      518.07      520.46    111.19 o 
  -2  14   2      602.77      637.90     67.24 o 
  -1  14   2      894.59      859.74     90.47 o 
   0  14   2      422.44      428.98     41.60 o 
   1  14   2       14.69       21.95     18.75 o 
   2  14   2      571.24      576.53     69.49 o 
   3  14   2       63.86      142.44    123.30 o 
   4  14   2      255.85      243.39     53.44 o 
   5  14   2      836.07      866.40     58.42 o 
   6  14   2      645.96      556.99     52.17 o 
   7  14   2      374.12      314.41     36.09 o 
   9  14   2        2.22       50.49     35.43 o 
  10  14   2      513.53      461.90     55.55 o 
  11  14   2       14.88      325.79     58.51 o 
  -1  15   2     1037.79     1164.09    104.16 o 
   0  15   2      512.70      518.21     77.27 o 
   1  15   2      322.76      328.45     35.44 o 
   2  15   2        6.43       20.24     19.96 o 
   3  15   2      287.43      230.80     42.27 o 
   5  15   2      586.53      603.29     84.39 o 
   6  15   2     1113.69     1155.35     61.10 o 
   7  15   2       35.94       47.70     36.56 o 
   8  15   2       48.28       31.86     13.53 o 
   9  15   2       17.53       21.05     21.89 o 
  10  15   2      193.71      448.75     71.07 o 
   2  16   2       43.39       13.67     45.88 o 
   3  16   2     1165.25     1103.42    107.87 o 
   4  16   2      138.81      137.78     45.36 o 
   5  16   2      135.92      139.54     46.25 o 
   6  16   2      206.89      266.10     49.59 o 
   7  16   2       28.11       22.93     22.10 o 
   8  16   2        6.57       -0.03     35.08 o 
  -6 -16   3      430.15      481.54     43.02 o 
  -5 -16   3       32.90       32.91     60.73 o 
  -4 -16   3       67.91       74.43     32.34 o 
  -3 -16   3       11.37       25.17     14.75 o 
  -8 -15   3        1.69       18.41     24.98 o 
  -7 -15   3       52.10       39.65     18.06 o 
  -6 -15   3      296.63      360.39     44.45 o 
  -5 -15   3      191.55      221.80     45.39 o 
  -4 -15   3      416.00      483.75     68.98 o 
  -2 -15   3      160.74      121.87     33.59 o 
  -1 -15   3        9.34       38.25     15.71 o 
   0 -15   3      481.03      461.18     55.08 o 
 -10 -14   3       64.56       36.94     52.69 o 
  -9 -14   3      109.15       97.96     39.25 o 
  -7 -14   3        2.96       10.68     13.16 o 
  -6 -14   3      304.90      334.26     39.09 o 
  -5 -14   3      188.53      210.86     30.84 o 
  -4 -14   3        1.93       17.37     24.83 o 
  -3 -14   3       22.12       20.55     13.03 o 
  -2 -14   3       14.94       22.26     17.66 o 
  -1 -14   3     1059.72     1150.15     75.67 o 
   1 -14   3      409.33      373.46     55.49 o 
   2 -14   3       71.75       61.71     39.22 o 
 -11 -13   3       19.31       29.75     19.39 o 
 -10 -13   3      190.39      192.71     39.41 o 
  -9 -13   3      275.12      262.95     56.69 o 
  -8 -13   3      218.01      201.88     38.68 o 
  -7 -13   3       90.14       53.71     15.17 o 
  -6 -13   3     1227.28     1153.81     63.43 o 
  -5 -13   3      931.27      890.22     59.16 o 
  -4 -13   3       68.46       56.85     17.51 o 
  -3 -13   3       41.94       46.39     18.82 o 
  -2 -13   3     1723.01     1653.00     69.48 o 
  -1 -13   3      206.39      239.32     44.54 o 
   0 -13   3     4506.45     4588.23    239.85 o 
   3 -13   3      311.96      291.63     73.35 o 
 -11 -12   3       60.85       55.74     39.91 o 
 -10 -12   3        0.61       58.72     30.89 o 
  -9 -12   3     1654.23     1618.09    117.86 o 
  -8 -12   3      124.19      169.45     26.76 o 
  -7 -12   3     1027.30      971.71    102.38 o 
  -6 -12   3     4321.26     4371.73    181.24 o 
  -5 -12   3      546.71      497.34     47.76 o 
  -4 -12   3       38.77       45.38     25.14 o 
  -3 -12   3      520.75      489.94     35.70 o 
  -2 -12   3     1981.58     1858.23    134.98 o 
  -1 -12   3     3448.45     3317.47    146.53 o 
   0 -12   3       12.90       16.83     23.96 o 
   1 -12   3     2356.85     2471.67    143.16 o 
   2 -12   3       20.31       40.92     35.85 o 
   3 -12   3       22.12       61.67     41.92 o 
   4 -12   3      141.95      135.90     94.35 o 
 -12 -11   3      120.99      146.62     42.66 o 
 -11 -11   3       97.34       78.08     23.82 o 
 -10 -11   3       31.92       51.04     21.07 o 
  -9 -11   3       83.18      108.28     36.80 o 
  -8 -11   3     3501.26     3769.21    277.02 o 
  -7 -11   3      179.61      153.35     17.33 o 
  -6 -11   3      621.18      556.55     38.49 o 
  -5 -11   3     1205.79     1246.11     92.63 o 
  -4 -11   3     2223.31     2323.91    117.96 o 
  -3 -11   3      930.27      843.37     85.35 o 
  -2 -11   3       94.88       96.84     22.65 o 
  -1 -11   3     3521.08     3640.31    173.50 o 
   0 -11   3     1605.69     1556.29     68.99 o 
   1 -11   3       18.32       19.31     15.87 o 
   2 -11   3       13.82       34.50     34.61 o 
   3 -11   3      362.29      308.31     52.66 o 
   5 -11   3      246.22      281.94     55.04 o 
   6 -11   3      132.74      218.62     62.61 o 
 -12 -10   3       25.37       21.22     22.50 o 
 -11 -10   3      207.10      167.71     25.97 o 
 -10 -10   3      113.00      109.38     25.76 o 
  -9 -10   3      125.27      147.40     27.71 o 
  -8 -10   3       34.87       63.82     23.15 o 
  -7 -10   3     3402.19     3612.90    147.64 o 
  -6 -10   3      291.22      271.08     18.76 o 
  -5 -10   3       15.81       15.44     12.09 o 
  -4 -10   3     1648.80     1682.99    134.09 o 
  -3 -10   3      108.24       84.62     13.44 o 
  -2 -10   3     2372.45     2153.00     91.21 o 
  -1 -10   3      510.26      461.12     27.14 o 
   0 -10   3       98.80       99.50     24.24 o 
   1 -10   3       62.82       62.29     14.03 o 
   2 -10   3     2755.49     2718.08     76.57 o 
   3 -10   3      764.17      679.64     61.38 o 
   4 -10   3      502.43      702.39     73.17 o 
   5 -10   3      561.94      554.18     75.82 o 
 -12  -9   3      209.69      300.48     58.57 o 
 -11  -9   3       71.78       51.14     21.06 o 
 -10  -9   3      867.55      778.81     51.12 o 
  -9  -9   3       21.60       26.14     15.52 o 
  -8  -9   3      830.40      760.18     52.07 o 
  -7  -9   3      195.27      189.21     14.92 o 
  -6  -9   3      679.28      682.09     33.43 o 
  -5  -9   3        6.17       11.73      6.33 o 
  -4  -9   3        9.70       12.66      6.96 o 
  -3  -9   3      122.06      230.63     50.99 o 
  -2  -9   3      481.11      503.68     27.35 o 
  -1  -9   3     1058.17     1020.09     43.33 o 
   0  -9   3       56.99       64.42     15.00 o 
   1  -9   3      285.62      246.68     30.40 o 
   2  -9   3       66.77       52.74     12.00 o 
   3  -9   3      820.27      923.53     76.93 o 
   4  -9   3      340.25      346.92     46.34 o 
   5  -9   3      142.26      162.65     28.34 o 
   6  -9   3       21.63       32.98     22.44 o 
   7  -9   3       28.30       48.52     40.54 o 
 -13  -8   3      160.31      118.10     39.33 o 
 -12  -8   3      654.76      615.03     80.41 o 
 -11  -8   3      157.20      156.22     26.17 o 
 -10  -8   3       53.44       49.57     17.77 o 
  -9  -8   3        2.43        5.61     17.67 o 
  -8  -8   3       30.29       26.01     10.78 o 
  -7  -8   3     1633.90     1575.94     56.07 o 
  -6  -8   3       52.59       44.25     14.26 o 
  -5  -8   3        6.47        6.27      7.89 o 
  -4  -8   3      556.84      537.68     36.02 o 
  -3  -8   3      732.86      729.91     31.18 o 
  -2  -8   3        3.34        6.11      9.40 o 
  -1  -8   3      840.48      776.41     30.99 o 
   0  -8   3     3781.32     3794.41     93.73 o 
   1  -8   3      780.64      653.42     26.14 o 
   2  -8   3     1692.92     1630.24     55.06 o 
   3  -8   3     2257.63     2218.00    110.71 o 
   4  -8   3     2612.01     2762.23    192.54 o 
   5  -8   3     1139.43     1180.15    101.21 o 
   6  -8   3      430.86      453.57     65.74 o 
   7  -8   3      311.45      335.47     59.38 o 
 -13  -7   3      120.70      157.05     58.15 o 
 -11  -7   3      346.13      388.70     41.62 o 
 -10  -7   3      734.34      646.24     43.01 o 
  -9  -7   3       24.30       33.26     18.83 o 
  -8  -7   3     2798.71     2864.74     84.97 o 
  -7  -7   3      102.32       69.89     11.88 o 
  -6  -7   3      731.09      866.58     35.03 o 
  -5  -7   3      289.08      302.55     19.28 o 
  -4  -7   3     3521.39     3542.47     91.53 o 
  -3  -7   3     2680.14     2546.15     81.19 o 
  -2  -7   3     1562.88     1340.48     35.51 o 
  -1  -7   3      232.59      210.56     15.94 o 
   0  -7   3      545.46      616.37     16.41 o 
   1  -7   3      691.40      676.78     27.06 o 
   2  -7   3      321.77      276.01     13.61 o 
   3  -7   3      947.07     1237.00     55.95 o 
   4  -7   3     1085.22     1552.53     76.64 o 
   5  -7   3      799.89     1426.38     83.87 o 
   6  -7   3       45.88       72.97     32.26 o 
   7  -7   3      554.22      542.34     81.36 o 
   8  -7   3        6.99       15.72     22.11 o 
 -13  -6   3      659.34      743.54     82.23 o 
 -12  -6   3      150.84      157.93     60.22 o 
 -11  -6   3      682.93      689.46     48.13 o 
 -10  -6   3      580.47      522.62     40.84 o 
  -9  -6   3      474.05      428.03     45.86 o 
  -8  -6   3      250.36      226.32     27.16 o 
  -7  -6   3       24.36       24.57      6.58 o 
  -6  -6   3      754.35      733.29     30.31 o 
  -5  -6   3     5781.73     6025.54     85.03 o 
  -4  -6   3      478.00      507.30     24.08 o 
  -3  -6   3      467.84      354.72     24.65 o 
  -2  -6   3     1683.65     1505.84     74.55 o 
  -1  -6   3     6866.55     6209.11    109.72 o 
   0  -6   3     3127.61     3069.40     81.85 o 
   1  -6   3     1899.62     1951.87     82.72 o 
   2  -6   3     5502.58     5432.67     76.24 o 
   3  -6   3     1267.20     1306.94     44.88 o 
   4  -6   3      667.68      856.11     36.61 o 
   5  -6   3     1556.68     1763.85     89.82 o 
   7  -6   3      529.03      564.50     41.02 o 
   8  -6   3       29.85       47.10     32.32 o 
   9  -6   3      201.48      190.59     36.69 o 
 -13  -5   3      112.31      217.39     57.95 o 
 -12  -5   3       66.88      130.57     43.34 o 
 -11  -5   3      463.21      472.74     49.61 o 
 -10  -5   3      738.71      668.96     59.11 o 
  -9  -5   3     3987.08     3967.35    160.59 o 
  -8  -5   3     3335.19     3663.79    456.14 o 
  -7  -5   3        5.50        7.21      5.31 o 
  -6  -5   3       27.32       38.65     10.67 o 
  -5  -5   3     1224.10     1469.82    111.63 o 
  -4  -5   3     7271.67     7063.35    305.81 o 
  -3  -5   3      283.13      215.72     20.83 o 
  -2  -5   3     7283.53     6569.25    108.66 o 
  -1  -5   3      109.39      103.86     13.76 o 
   0  -5   3     3839.70     3765.29    100.59 o 
   1  -5   3     3119.75     3018.25     78.45 o 
   2  -5   3       96.38       82.44     10.09 o 
   3  -5   3       87.91       31.21      7.17 o 
   4  -5   3      716.29      896.64     34.04 o 
   5  -5   3       14.18      175.86     26.39 o 
   6  -5   3      455.11      768.29     46.67 o 
   7  -5   3      143.97      128.50     21.19 o 
   8  -5   3       35.86       27.25     15.96 o 
   9  -5   3      221.92      223.92     37.56 o 
 -13  -4   3      987.65      898.05     84.45 o 
 -11  -4   3       43.65       52.33     21.70 o 
 -10  -4   3      870.10      761.11     58.82 o 
  -9  -4   3       51.84       48.31     23.09 o 
  -8  -4   3      820.41      875.56     54.76 o 
  -7  -4   3     5987.51     6354.71    188.72 o 
  -6  -4   3      498.27      463.54     27.14 o 
  -5  -4   3     3622.35     3820.75     85.60 o 
  -4  -4   3     1128.44     1383.12     51.91 o 
  -3  -4   3     3233.57     3614.45    159.19 o 
  -2  -4   3      897.67      660.19     53.01 o 
  -1  -4   3     2812.50     2605.48     65.58 o 
   0  -4   3     1191.75     1125.42     34.35 o 
   1  -4   3     5384.47     5326.21     72.52 o 
   2  -4   3     3016.49     2764.16     71.94 o 
   3  -4   3        4.51       12.40     15.75 o 
   4  -4   3     2580.44     2457.43     53.58 o 
   5  -4   3      632.25      769.13     50.38 o 
   6  -4   3      630.10      594.00     39.30 o 
   7  -4   3      428.75      467.78     45.43 o 
   8  -4   3      407.29      392.94     38.35 o 
   9  -4   3      921.00      859.02     81.02 o 
  11  -4   3      446.93      382.28     54.66 o 
 -13  -3   3      102.20      161.57     54.69 o 
 -11  -3   3       14.48       58.39     39.66 o 
 -10  -3   3       21.47       26.15     15.36 o 
  -9  -3   3        0.13       22.71     17.60 o 
  -8  -3   3     3181.62     3172.61     98.17 o 
  -7  -3   3       51.00       48.97      5.37 o 
  -6  -3   3     1517.72     1435.96     38.74 o 
  -5  -3   3     2011.20     2165.92     73.19 o 
  -4  -3   3     4238.29     4871.56     81.32 o 
  -3  -3   3     5953.67     6511.32     81.00 o 
  -2  -3   3     1076.87     1125.80     53.05 o 
  -1  -3   3    17324.83    17046.78    374.37 o 
   0  -3   3     1786.61     1739.33     55.01 o 
   1  -3   3    15905.08    16482.74    434.35 o 
   2  -3   3     2416.73     2343.15     70.68 o 
   3  -3   3      414.01      344.29     21.80 o 
   4  -3   3     1196.82     1242.44     49.81 o 
   5  -3   3     3365.63     3472.11    121.29 o 
   6  -3   3      249.68      262.88     19.82 o 
   7  -3   3     5892.52     5528.91    198.59 o 
   8  -3   3     1587.00     1490.34     65.19 o 
   9  -3   3     4412.59     4389.46    256.18 o 
  10  -3   3     1063.43      913.24     95.56 o 
 -11  -2   3       57.53      123.27     36.67 o 
 -10  -2   3      198.64      218.24     58.20 o 
  -9  -2   3      883.64      842.34     62.26 o 
  -8  -2   3     4032.40     4008.64    122.14 o 
  -7  -2   3     8691.58     9336.00    442.73 o 
  -6  -2   3       16.21       12.11      3.68 o 
  -5  -2   3        3.71       25.47     16.06 o 
  -4  -2   3       26.68       26.97     11.35 o 
  -3  -2   3     4018.87     4917.32    102.20 o 
  -2  -2   3     8283.89     9766.92    285.56 o 
   0  -2   3      242.09      248.93     16.70 o 
   1  -2   3      946.12      876.93     31.59 o 
   2  -2   3     1300.02     1311.79     29.30 o 
   3  -2   3      853.65      779.31     44.47 o 
   4  -2   3     3277.13     2973.61     97.65 o 
   5  -2   3      448.62      450.01     25.50 o 
   6  -2   3      170.85      168.11     17.14 o 
   7  -2   3      110.65      118.27     21.06 o 
   8  -2   3     5613.62     5576.02    160.73 o 
   9  -2   3       91.39       76.61     21.63 o 
  11  -2   3      712.28      733.01     96.28 o 
 -11  -1   3      392.57      348.18     57.01 o 
 -10  -1   3       27.84       23.74     30.27 o 
  -9  -1   3     4342.16     3963.83    263.82 o 
  -8  -1   3      664.55      653.26     41.71 o 
  -7  -1   3      701.25      669.23     28.50 o 
  -6  -1   3      682.64      623.06     21.64 o 
  -5  -1   3      156.86      136.21      8.13 o 
  -4  -1   3      142.15      174.38     15.21 o 
  -3  -1   3      646.30      826.13     54.04 o 
  -2  -1   3     2595.39     3396.36     86.12 o 
  -1  -1   3     5600.31     6643.18    240.07 o 
   0  -1   3      253.71      223.17      7.70 o 
   1  -1   3     1002.45     1049.45     31.46 o 
   2  -1   3     1819.72     1956.04     42.27 o 
   3  -1   3       84.19      111.34     13.18 o 
   4  -1   3     5673.84     5668.91     98.07 o 
   5  -1   3        2.80        9.54      9.05 o 
   6  -1   3      142.45       92.46     13.56 o 
   7  -1   3     3285.43     3236.70     83.86 o 
   8  -1   3      240.73      171.22     21.54 o 
   9  -1   3     4721.24     4593.75    116.21 o 
  10  -1   3      481.15      412.13     44.87 o 
  11  -1   3       71.31       96.57     29.16 o 
 -11   0   3      110.64      122.86     51.34 o 
 -10   0   3      102.91       92.40     29.75 o 
  -9   0   3      581.10      564.74     79.54 o 
  -8   0   3      418.98      361.97     23.72 o 
  -7   0   3      120.87      100.01      9.64 o 
  -6   0   3      630.74      557.78     22.50 o 
  -5   0   3      271.49      219.89     14.37 o 
  -4   0   3     1536.58     1549.19     48.90 o 
  -3   0   3      982.28      892.17     32.16 o 
  -2   0   3      234.92      229.48      9.32 o 
  -1   0   3     1202.85     1476.46     32.54 o 
   1   0   3     3657.56     4008.62     71.17 o 
   2   0   3      687.97      723.51     26.75 o 
   3   0   3     1878.99     1829.91     39.80 o 
   4   0   3    10827.19    10710.39    221.77 o 
   5   0   3      311.23      339.52      8.26 o 
   6   0   3     1399.39     1340.02     38.99 o 
   7   0   3     4968.72     4715.91    143.76 o 
   8   0   3     2847.23     2689.91     82.32 o 
   9   0   3      113.38      103.79     21.62 o 
  10   0   3      372.79      337.16     40.32 o 
  11   0   3      325.06      275.82     46.13 o 
  12   0   3       14.59       23.56     15.24 o 
 -12   1   3       82.02       65.05     33.14 o 
 -11   1   3      272.31      251.96     47.05 o 
 -10   1   3      127.47      102.21     40.23 o 
  -9   1   3      207.58      216.90     47.14 o 
  -8   1   3      506.05      483.43     54.40 o 
  -7   1   3     1776.31     1710.49     51.60 o 
  -6   1   3     1101.33      996.57    101.58 o 
  -5   1   3      748.27      644.64     27.41 o 
  -4   1   3     2604.95     2645.61     69.10 o 
  -3   1   3     3148.32     3418.72    105.47 o 
  -2   1   3     3246.18     3623.76    101.08 o 
  -1   1   3     9840.82    12049.00    559.86 o 
   0   1   3     1130.86     1561.36     30.37 o 
   1   1   3      135.05      123.82      5.49 o 
   2   1   3     1048.00     1096.01     51.72 o 
   3   1   3     6510.19     6927.13    239.26 o 
   4   1   3     6273.10     5678.43    231.00 o 
   5   1   3     5243.39     5074.38    107.88 o 
   6   1   3      378.73      358.67     15.71 o 
   7   1   3       29.16       47.40      7.55 o 
   8   1   3        0.43       -0.45      4.47 o 
   9   1   3      105.49      112.95     18.86 o 
  10   1   3       17.20       14.31     37.90 o 
  11   1   3        2.80        4.88     16.38 o 
  13   1   3       18.62       19.92     17.04 o 
 -11   2   3       33.04       36.47     34.86 o 
 -10   2   3      388.36      346.95     51.09 o 
  -9   2   3     1567.36     1397.54    120.72 o 
  -8   2   3      171.73       97.08     23.94 o 
  -7   2   3     1565.71     1557.79     52.76 o 
  -6   2   3      388.37      375.87     21.25 o 
  -5   2   3     2216.31     2040.70     87.43 o 
  -4   2   3      227.91      278.02     17.29 o 
  -3   2   3     9990.13     9975.36    368.55 o 
  -2   2   3       30.24       55.53      7.29 o 
  -1   2   3     6461.56     6496.42     79.78 o 
   0   2   3      737.69      943.13     88.63 o 
   1   2   3     1169.23     1214.78     68.64 o 
   2   2   3    18612.36    19955.69    287.62 o 
   3   2   3       45.79       57.50      7.81 o 
   4   2   3       15.34       37.10      6.48 o 
   5   2   3    10166.64     9853.87    252.15 o 
   6   2   3     1881.92     1867.49     64.30 o 
   7   2   3      102.20      113.16     10.17 o 
   8   2   3     2486.51     2360.58     69.54 o 
   9   2   3        0.21        3.12     15.37 o 
  10   2   3      852.27      941.04    105.82 o 
  13   2   3        1.94       26.66     21.46 o 
 -10   3   3       17.56       19.19     19.65 o 
  -9   3   3       10.92       17.30     15.04 o 
  -8   3   3     1397.18     1207.97     77.29 o 
  -7   3   3       92.72       71.07     13.28 o 
  -6   3   3     1211.76     1151.65     70.29 o 
  -5   3   3        1.30        4.28      4.55 o 
  -4   3   3    12700.79    12668.75    263.48 o 
  -3   3   3     6785.45     6680.72    641.44 o 
  -2   3   3    32711.21    35136.30   2531.61 o 
  -1   3   3    10005.27    10358.45    124.74 o 
   0   3   3      633.99      587.74     25.81 o 
   1   3   3     1752.89     1974.48    100.56 o 
   2   3   3     4057.40     5565.45    358.79 o 
   3   3   3     5563.82     6177.73     93.92 o 
   4   3   3     4461.36     4679.37    223.80 o 
   5   3   3     2260.24     2529.79     68.29 o 
   6   3   3     7584.62     7488.41    130.54 o 
   7   3   3     1725.16     1620.54     56.21 o 
   8   3   3       17.98       23.60     16.36 o 
   9   3   3      156.82      156.05     15.56 o 
  10   3   3        7.71       50.53     29.63 o 
  11   3   3        7.35       -8.05     25.43 o 
  13   3   3     1073.44     1256.91    106.88 o 
 -10   4   3       17.65       14.14     22.28 o 
  -9   4   3       80.24       77.18     31.92 o 
  -8   4   3      117.66      116.52     15.58 o 
  -7   4   3     1191.61     1137.08     87.53 o 
  -6   4   3     1974.76     1901.70     78.63 o 
  -5   4   3      604.19      580.94     28.60 o 
  -4   4   3     6011.58     5772.34     80.41 o 
  -3   4   3     1871.29     1734.33     72.86 o 
  -2   4   3      788.86      675.52     30.86 o 
  -1   4   3     3092.01     3215.63     82.43 o 
   0   4   3     3653.21     3695.88    101.16 o 
   1   4   3      356.26      329.44     13.64 o 
   2   4   3     7715.15     7797.13    102.30 o 
   3   4   3     2788.97     3223.69     97.04 o 
   4   4   3    21401.78    23718.32    502.31 o 
   5   4   3      564.79      871.56     58.49 o 
   6   4   3      102.52       85.04     18.30 o 
   7   4   3     2850.05     2741.63     88.24 o 
   8   4   3      683.49      705.64     35.97 o 
   9   4   3     2889.55     2977.07    150.48 o 
  10   4   3      330.20      346.65     53.45 o 
  11   4   3      617.54      588.54     57.37 o 
  13   4   3      109.96       69.82     30.73 o 
  -9   5   3       94.16       44.16     18.96 o 
  -8   5   3      182.85      150.51     21.04 o 
  -7   5   3      190.91      201.73     20.06 o 
  -6   5   3      248.76      261.33     22.14 o 
  -5   5   3     2726.92     2697.14     56.24 o 
  -4   5   3      242.27      236.90     13.13 o 
  -3   5   3    13025.23    12978.51    168.91 o 
  -2   5   3     2609.20     2378.76     79.92 o 
  -1   5   3      275.75      260.48     17.27 o 
   0   5   3     1065.16     1262.31     39.42 o 
   1   5   3     6759.76     6891.93     91.48 o 
   2   5   3     8117.31     8618.14    109.61 o 
   3   5   3     3469.64     3295.74     84.97 o 
   4   5   3     3199.08     2955.13    116.60 o 
   5   5   3     3272.80     3836.54    123.67 o 
   6   5   3     3446.05     3470.06     89.05 o 
   7   5   3     1057.84      961.90     53.39 o 
   8   5   3        0.11       16.95      8.83 o 
   9   5   3     7580.33     8298.82    855.56 o 
  10   5   3        3.07       -1.01     12.48 o 
  11   5   3      665.98      684.64     75.30 o 
  13   5   3     1894.86     2099.58    120.81 o 
  -7   6   3        5.35       13.18     15.45 o 
  -6   6   3       11.48       12.26     11.00 o 
  -5   6   3      935.13      910.72     70.02 o 
  -4   6   3      372.77      380.29     25.48 o 
  -3   6   3      829.92      817.01     32.14 o 
  -2   6   3     1511.09     1335.74     77.09 o 
  -1   6   3     2095.79     2052.95     59.65 o 
   0   6   3       34.59       18.41     11.94 o 
   1   6   3       56.06       59.53     12.49 o 
   2   6   3     1253.00     1165.49     37.61 o 
   3   6   3       78.73       35.65      7.48 o 
   4   6   3     5164.68     4981.88    102.65 o 
   5   6   3     1221.22     1297.51     46.08 o 
   6   6   3      411.03      353.12     21.20 o 
   7   6   3      100.23      117.64     13.17 o 
   8   6   3     6093.19     5467.42    177.73 o 
   9   6   3        0.02       22.33     18.98 o 
  10   6   3      874.52      865.93     56.17 o 
  11   6   3       24.89      195.97     56.57 o 
  12   6   3       73.11       50.87     63.84 o 
  13   6   3      352.83      478.68     91.31 o 
  -7   7   3     1558.32     1375.38     98.09 o 
  -6   7   3        7.72       16.73     14.25 o 
  -5   7   3      145.64      145.06     16.68 o 
  -4   7   3      143.36      506.11     71.54 o 
  -3   7   3        3.59       14.83      7.23 o 
  -2   7   3      112.37       95.82     15.29 o 
  -1   7   3      731.23      751.24     34.01 o 
   0   7   3      268.14      214.05     18.33 o 
   1   7   3     1303.57     1581.60     70.28 o 
   2   7   3       47.60       47.33      6.22 o 
   3   7   3      364.99      334.00     20.98 o 
   4   7   3     6345.17     5935.86    105.88 o 
   5   7   3      473.04      422.15     19.13 o 
   6   7   3     3153.92     3224.39    126.60 o 
   7   7   3     1633.01     1564.46     58.29 o 
   8   7   3     2649.27     2846.58    305.24 o 
   9   7   3     7130.28     6725.96    337.51 o 
  10   7   3       75.30       41.22     16.44 o 
  11   7   3       16.06       19.34     14.47 o 
  12   7   3      188.47      265.23     57.94 o 
  13   7   3      185.53      239.15     64.12 o 
  -7   8   3      492.54      467.47     63.44 o 
  -6   8   3     1375.31     1427.87    105.19 o 
  -5   8   3      223.79      372.91     46.22 o 
  -4   8   3      107.01      271.59     47.97 o 
  -3   8   3     1889.59     1766.38     89.37 o 
  -2   8   3      378.05      322.95     20.42 o 
  -1   8   3     4258.81     4137.90    126.92 o 
   0   8   3      512.18      442.27     26.29 o 
   1   8   3     1214.81     1104.20     63.46 o 
   2   8   3     2097.31     1797.85     64.07 o 
   3   8   3     3033.53     2915.85     75.19 o 
   4   8   3       59.84       80.84     10.55 o 
   5   8   3       34.41       51.06     15.48 o 
   6   8   3       11.35        8.41      6.58 o 
   7   8   3     4969.90     4631.18     94.77 o 
   8   8   3     1044.68     1004.78     36.55 o 
   9   8   3      613.07      552.76     43.92 o 
  10   8   3      196.89      220.69     26.10 o 
  11   8   3      173.25      113.82     29.19 o 
  12   8   3      318.04      394.00     66.99 o 
  13   8   3      168.10      162.21     47.72 o 
  -7   9   3       87.38       56.56     33.67 o 
  -6   9   3     3438.17     3897.79   2776.11 o 
  -5   9   3      861.87      913.87     80.61 o 
  -4   9   3      841.85     1233.01     99.06 o 
  -3   9   3      480.63      525.02     49.26 o 
  -2   9   3       94.47       95.72     14.84 o 
  -1   9   3      222.29      187.98     27.58 o 
   0   9   3     3563.02     3453.98     89.31 o 
   1   9   3      981.61      900.88     46.12 o 
   2   9   3     1447.83     1300.27     57.27 o 
   3   9   3     1628.53     1711.58     34.98 o 
   4   9   3     2758.00     2667.38     76.31 o 
   5   9   3     1093.84     1089.75     41.18 o 
   6   9   3       19.26       19.35     10.45 o 
   7   9   3     1221.14     1256.74     47.74 o 
   8   9   3      844.34      750.98     35.30 o 
   9   9   3      413.83      444.57     31.41 o 
  10   9   3      471.61      483.87     34.90 o 
  11   9   3        1.88       21.31     15.47 o 
  12   9   3        0.41       14.61     19.19 o 
  13   9   3      539.78      476.06     66.33 o 
  -6  10   3       35.52       77.74     39.28 o 
  -5  10   3      405.04      415.64     49.18 o 
  -4  10   3        0.28      -18.02     25.49 o 
  -3  10   3     4546.08     4820.92    263.94 o 
  -2  10   3     1854.43     1615.13     80.40 o 
  -1  10   3       29.55       53.35     13.67 o 
   0  10   3     2131.27     2042.75    104.24 o 
   1  10   3     1913.36     1843.68     80.70 o 
   2  10   3     4241.38     4124.59    104.54 o 
   3  10   3     1120.74     1043.84     59.29 o 
   4  10   3      609.39      671.35     89.07 o 
   5  10   3      156.30      136.39     16.82 o 
   6  10   3      418.75      363.34     25.39 o 
   7  10   3     1657.66     1620.75     74.58 o 
   8  10   3     3552.19     3903.36    150.10 o 
   9  10   3      638.72      574.60     32.67 o 
  10  10   3       41.34       45.90     27.22 o 
  11  10   3      518.51      608.84     46.69 o 
  12  10   3      343.03      269.35     47.07 o 
  13  10   3       58.96       54.38     48.07 o 
  -6  11   3     1237.41     1355.14    104.79 o 
  -4  11   3      150.02      162.58     48.80 o 
  -3  11   3      165.06      166.42     37.60 o 
  -2  11   3        2.98       -3.99     17.62 o 
  -1  11   3     2670.59     2626.88     77.74 o 
   0  11   3      218.00      198.67     23.73 o 
   1  11   3        5.72       26.56     10.23 o 
   2  11   3      460.60      544.82    255.08 o 
   3  11   3     3959.26     3951.13    147.41 o 
   4  11   3      857.29      876.31     74.84 o 
   5  11   3      746.19      877.18    145.36 o 
   6  11   3       38.11       26.87     10.09 o 
   7  11   3      992.25      921.57     68.92 o 
   8  11   3       22.90       18.65     10.05 o 
   9  11   3      837.37      864.68     37.72 o 
  10  11   3      424.28      387.45     43.16 o 
  11  11   3       53.52       47.08     22.54 o 
  12  11   3      149.05      148.55     41.38 o 
  -5  12   3       52.18      101.48     41.95 o 
  -3  12   3       58.55       81.93     46.44 o 
  -2  12   3      565.74      625.44     75.30 o 
  -1  12   3      142.34      126.56     25.81 o 
   0  12   3      188.73      149.10     24.84 o 
   1  12   3      303.82      243.58     33.81 o 
   2  12   3      548.26      556.41     54.97 o 
   3  12   3      231.46      224.60     28.77 o 
   4  12   3     2990.31     3350.52    161.11 o 
   5  12   3        6.48       20.94     13.20 o 
   6  12   3        5.51       12.06     21.21 o 
   7  12   3      452.93      479.48     36.57 o 
   8  12   3       65.31       72.71     19.29 o 
   9  12   3      264.37      283.26     34.05 o 
  10  12   3      826.42      895.17     68.35 o 
  11  12   3      474.73      508.94     52.04 o 
  -3  13   3      113.02      148.14     37.62 o 
  -2  13   3       91.69       81.11     59.82 o 
  -1  13   3       35.88       59.28     27.00 o 
   0  13   3      113.17      115.41     24.23 o 
   1  13   3      356.84      333.92     33.28 o 
   2  13   3      163.71      146.13     43.30 o 
   3  13   3       16.41       28.49     18.55 o 
   4  13   3       81.64       88.47     17.78 o 
   5  13   3     1308.36     1339.06     84.79 o 
   6  13   3     1099.74     1098.87     97.37 o 
   7  13   3      609.26      576.70     45.45 o 
   8  13   3      246.48      207.29     35.63 o 
   9  13   3      865.22      850.97     84.24 o 
  12  13   3     1126.85     1130.85    106.54 o 
  -2  14   3       93.89       76.81     44.02 o 
  -1  14   3      533.86      570.06     87.01 o 
   0  14   3      264.36      252.47     30.80 o 
   1  14   3       69.77      103.57     37.48 o 
   2  14   3       84.35       75.57     37.74 o 
   3  14   3      117.74      114.54     26.09 o 
   4  14   3     1922.13     2029.33    132.12 o 
   5  14   3      278.63      222.17     39.78 o 
   6  14   3        5.36       28.52     27.00 o 
   7  14   3      164.35      184.94     27.18 o 
   8  14   3      712.26      737.75     79.79 o 
   9  14   3       15.45       15.65     18.83 o 
  11  14   3     1272.98     1540.57    122.95 o 
  -1  15   3      240.61      249.17     54.36 o 
   0  15   3     1085.41     1207.11    100.58 o 
   1  15   3       34.20       25.25     18.60 o 
   2  15   3       27.03       30.98     22.00 o 
   3  15   3      139.28      174.18     41.01 o 
   4  15   3       31.84       23.36     22.03 o 
   5  15   3     1760.60     1857.39    194.61 o 
   6  15   3       95.21      142.84     39.74 o 
   7  15   3        6.54       17.30     16.70 o 
   8  15   3      170.56      143.31     23.08 o 
   9  15   3       64.25       45.29     45.71 o 
  10  15   3      254.59      307.62     54.90 o 
   2  16   3     1048.68     1117.27    105.88 o 
   4  16   3       69.54       78.89     26.33 o 
   5  16   3        6.47       64.44     25.27 o 
   6  16   3      131.60      139.92     42.39 o 
   7  16   3       73.46       94.92     45.24 o 
   8  16   3      127.48      129.86     58.20 o 
  -8 -15   4      259.70      266.21     70.35 o 
  -7 -15   4      113.40       88.23     64.35 o 
  -6 -15   4      187.02      150.13     27.87 o 
  -5 -15   4       42.25       40.79     27.48 o 
  -3 -15   4      140.22      145.94     29.39 o 
  -1 -15   4      379.59      355.81     47.59 o 
   0 -15   4       62.15      108.19     50.33 o 
  -9 -14   4      331.02      245.16     43.50 o 
  -8 -14   4        2.83       16.46     18.59 o 
  -6 -14   4      943.72     1007.88    102.38 o 
  -5 -14   4      103.95      150.40     29.04 o 
  -4 -14   4      271.61      282.90     31.63 o 
  -3 -14   4        5.37       11.63     20.81 o 
  -2 -14   4      424.04      352.98     32.71 o 
  -1 -14   4       13.98       24.81     23.92 o 
   1 -14   4      130.62       99.69     34.56 o 
   2 -14   4      462.26      547.29     76.77 o 
 -10 -13   4       55.78       68.16     27.35 o 
  -7 -13   4      592.92      618.20     96.70 o 
  -6 -13   4     3215.52     3335.04    133.07 o 
  -5 -13   4      167.03      163.34     28.38 o 
  -4 -13   4      216.52      198.54     28.66 o 
  -3 -13   4        2.60       13.64     35.05 o 
  -2 -13   4      516.74      518.39     53.82 o 
  -1 -13   4     1498.02     1556.70     70.58 o 
   0 -13   4        5.80       17.59     16.43 o 
   2 -13   4       94.09       33.14     27.76 o 
   3 -13   4      134.29      133.53     59.06 o 
 -11 -12   4       43.47       53.76     34.23 o 
 -10 -12   4       23.82       29.52     31.00 o 
  -9 -12   4       24.72       17.60     15.25 o 
  -8 -12   4     4157.03     4471.05    243.88 o 
  -7 -12   4      160.12      156.26     31.94 o 
  -6 -12   4      633.88      630.14     39.59 o 
  -5 -12   4      594.23      502.51     46.31 o 
  -4 -12   4       47.14       66.46     25.13 o 
  -3 -12   4      292.49      332.24     34.41 o 
  -2 -12   4     1283.53     1262.18     71.77 o 
  -1 -12   4       79.64       56.88     18.73 o 
   0 -12   4     1069.30     1059.93     65.54 o 
   1 -12   4      111.12      129.31    131.15 o 
   2 -12   4       42.21       39.52     22.03 o 
   4 -12   4        8.50       54.17     22.61 o 
 -12 -11   4      134.96      105.69     25.92 o 
 -10 -11   4        4.39       12.99     14.08 o 
  -9 -11   4      531.69      617.20     80.80 o 
  -8 -11   4      197.34      180.83     30.06 o 
  -7 -11   4     3884.40     4004.76    155.69 o 
  -6 -11   4      517.64      465.57     32.92 o 
  -5 -11   4       25.33       24.08     12.51 o 
  -4 -11   4      411.29      637.98     53.35 o 
  -3 -11   4     1786.17     2013.17    146.14 o 
  -2 -11   4     1285.43     1267.97     98.37 o 
  -1 -11   4     1460.22     1402.42     62.95 o 
   0 -11   4       73.55       51.09     15.20 o 
   1 -11   4      615.41      616.88     38.92 o 
   2 -11   4     1762.84     2163.56    147.99 o 
   3 -11   4      357.53      318.75     55.42 o 
   5 -11   4      260.79      188.20     45.40 o 
 -12 -10   4      357.98      464.67     75.75 o 
 -11 -10   4       21.63       21.86     27.88 o 
 -10 -10   4      114.69       84.00     31.56 o 
  -9 -10   4        3.30        5.91     17.90 o 
  -8 -10   4     1908.53     1998.41     99.81 o 
  -7 -10   4       17.05       12.20      9.25 o 
  -6 -10   4     4443.15     4392.42    128.06 o 
  -5 -10   4      582.76      594.52     35.13 o 
  -4 -10   4     2318.89     2187.52     90.58 o 
  -3 -10   4     4450.31     4315.95    168.44 o 
  -2 -10   4     1591.99     1558.27     77.42 o 
  -1 -10   4       13.59       11.16      9.53 o 
   0 -10   4       77.89       78.39     19.62 o 
   1 -10   4      189.76      137.61     19.06 o 
   2 -10   4       95.32       80.04     35.96 o 
   3 -10   4     2647.38     2702.33    180.37 o 
   4 -10   4     1298.24     1329.08    103.67 o 
 -12  -9   4       29.80       53.44     32.37 o 
 -11  -9   4     1003.49      968.79     80.96 o 
 -10  -9   4        3.74       25.79     15.51 o 
  -9  -9   4      406.60      368.21     33.40 o 
  -8  -9   4      620.71      623.98     62.69 o 
  -7  -9   4       16.35       28.39     16.63 o 
  -6  -9   4     1798.27     1710.83     87.07 o 
  -5  -9   4       43.79       25.02      9.94 o 
  -4  -9   4     1791.10     1709.93     54.84 o 
  -3  -9   4     5373.70     5142.29     98.69 o 
  -2  -9   4      349.05      406.12    105.48 o 
  -1  -9   4        3.21       11.17      6.98 o 
   0  -9   4      314.79      322.07     22.11 o 
   1  -9   4      487.80      520.85     24.63 o 
   2  -9   4     1164.80     1141.73     76.95 o 
   3  -9   4       60.86       57.98     24.12 o 
   4  -9   4     1761.94     1813.57    117.96 o 
   5  -9   4      242.58      284.48     65.87 o 
   6  -9   4      219.44      248.56     42.82 o 
 -12  -8   4      737.45      704.37    102.35 o 
 -11  -8   4        0.77       12.37     19.70 o 
 -10  -8   4      137.80      155.76     30.52 o 
  -9  -8   4      214.05      218.71     29.02 o 
  -8  -8   4       91.65       93.95     20.97 o 
  -7  -8   4      204.51      258.98     30.07 o 
  -6  -8   4       18.29       31.53     20.72 o 
  -5  -8   4     1873.38     1803.09     81.28 o 
  -4  -8   4      474.22      378.98     22.58 o 
  -3  -8   4     2349.32     2188.08     72.06 o 
  -2  -8   4     3864.96     3787.30     89.74 o 
  -1  -8   4       90.06       91.85     11.06 o 
   0  -8   4     1166.50     1123.62     39.75 o 
   1  -8   4      268.38      254.79     18.38 o 
   2  -8   4      177.17      150.27     16.89 o 
   3  -8   4     2444.23     2204.00    112.89 o 
   4  -8   4     1932.82     1763.54    126.21 o 
   5  -8   4      431.81      579.57     65.08 o 
   6  -8   4       70.85       75.81     25.31 o 
   7  -8   4      107.79      129.03     38.40 o 
 -13  -7   4      470.73      477.40     71.49 o 
 -12  -7   4      150.64       93.35     27.98 o 
 -11  -7   4      819.69      827.48     81.89 o 
 -10  -7   4       20.45       31.57     19.26 o 
  -9  -7   4      256.44      220.57     35.56 o 
  -8  -7   4      264.83      251.81     42.14 o 
  -7  -7   4     1637.47     1598.60     71.36 o 
  -6  -7   4      137.68      133.76     12.63 o 
  -5  -7   4      721.93      788.42     42.84 o 
  -4  -7   4      345.89      356.72     36.71 o 
  -3  -7   4     1743.03     1583.54     43.95 o 
  -2  -7   4     2310.95     2067.64     55.09 o 
  -1  -7   4       87.97       39.78      6.52 o 
   0  -7   4      152.53      126.83     10.86 o 
   1  -7   4      268.55      256.92     15.28 o 
   2  -7   4      413.16      328.78     17.35 o 
   3  -7   4     1547.94     1502.24     51.95 o 
   4  -7   4      377.97      842.48     63.56 o 
   5  -7   4      833.44     1191.94     90.24 o 
   6  -7   4      334.14      335.71     44.09 o 
   7  -7   4        0.55       43.11     31.33 o 
   8  -7   4      874.36      831.55     63.57 o 
   9  -7   4       19.13       12.24     15.19 o 
 -13  -6   4      150.84      167.20     73.52 o 
 -11  -6   4     1978.38     2014.37     90.93 o 
 -10  -6   4      522.72      518.48     34.52 o 
  -9  -6   4     1564.28     1417.03     88.91 o 
  -8  -6   4       31.91       20.76     13.34 o 
  -7  -6   4      710.88      610.54     47.18 o 
  -6  -6   4      484.88      489.38     28.10 o 
  -5  -6   4     1271.24     1451.06     55.40 o 
  -4  -6   4      389.70      462.06     26.26 o 
  -3  -6   4     1085.75     1022.30     34.79 o 
  -2  -6   4     4745.12     4579.92    104.95 o 
  -1  -6   4     4479.19     4648.21     61.85 o 
   0  -6   4     1425.45     1251.93     42.44 o 
   1  -6   4       30.43       32.04      6.46 o 
   2  -6   4      226.53      231.69     13.73 o 
   3  -6   4     3352.71     3197.26     79.33 o 
   4  -6   4     2049.72     2468.57     76.89 o 
   5  -6   4     3194.71     3184.31    146.47 o 
   6  -6   4      906.71      957.31     68.32 o 
   7  -6   4      172.66      165.26     24.01 o 
   8  -6   4      717.65      745.63     76.08 o 
   9  -6   4       51.94       65.18     28.48 o 
 -13  -5   4     1141.90     1103.86    106.38 o 
 -11  -5   4      198.69      151.54     22.12 o 
 -10  -5   4      103.20      110.75     19.28 o 
  -9  -5   4     1702.42     1760.80     88.98 o 
  -8  -5   4     1920.19     1906.36    103.68 o 
  -7  -5   4     2418.22     2626.34    143.51 o 
  -6  -5   4     1517.05     1614.55     71.64 o 
  -5  -5   4     1144.83     1189.53     65.90 o 
  -4  -5   4      757.19      799.16     31.20 o 
  -3  -5   4     5508.51     5170.29     72.35 o 
  -2  -5   4      118.26      152.47     17.91 o 
  -1  -5   4     5078.38     4782.42     78.31 o 
   0  -5   4       53.37       91.01     53.65 o 
   1  -5   4     7276.00     7646.97    208.94 o 
   2  -5   4    13094.88    13004.18    220.32 o 
   3  -5   4        1.41        7.41      5.47 o 
   4  -5   4      212.17      900.24     43.25 o 
   5  -5   4       50.30      531.11     38.08 o 
   7  -5   4     1343.25     1214.27     57.04 o 
   8  -5   4     1003.51      960.65     57.45 o 
   9  -5   4      330.54      325.89     54.30 o 
 -13  -4   4        0.31       64.71     40.43 o 
 -11  -4   4      155.57      151.64     38.90 o 
 -10  -4   4      768.44      751.80     47.81 o 
  -9  -4   4      378.58      366.35     45.42 o 
  -8  -4   4     6810.82     7700.87    452.32 o 
  -7  -4   4      886.41     1002.43     52.85 o 
  -6  -4   4    10090.74    10771.72    182.56 o 
  -5  -4   4     3592.21     3979.45     89.23 o 
  -4  -4   4       11.97       28.93     22.30 o 
  -3  -4   4    15305.82    17446.38    658.46 o 
  -2  -4   4     4059.24     4448.32    107.74 o 
  -1  -4   4    11153.53    11860.74    278.79 o 
   0  -4   4     2041.55     1850.32     66.59 o 
   1  -4   4     4105.50     4255.87    166.91 o 
   2  -4   4     5505.60     5788.52     79.80 o 
   3  -4   4     2447.15     2240.49     75.42 o 
   4  -4   4     1589.08     1663.55     37.06 o 
   5  -4   4      256.92      266.94     22.58 o 
   6  -4   4       31.17       45.50     14.48 o 
   7  -4   4        4.72       18.53      9.37 o 
   8  -4   4      491.04      467.21     29.36 o 
   9  -4   4      566.20      475.03     40.15 o 
  10  -4   4     2162.14     2321.44    112.77 o 
 -11  -3   4      128.10      130.79     36.56 o 
 -10  -3   4     2675.52     2528.37    110.91 o 
  -9  -3   4       87.26      136.79     57.44 o 
  -8  -3   4      836.59      930.55    107.13 o 
  -7  -3   4     7047.82     8629.17    895.47 o 
  -6  -3   4      247.73      247.19     23.11 o 
  -5  -3   4     3703.16     4073.61    157.36 o 
  -4  -3   4      728.51      801.26     31.54 o 
  -3  -3   4     3548.38     3530.38     81.80 o 
  -2  -3   4     9902.23     9650.18    559.44 o 
  -1  -3   4      404.28      348.33     17.62 o 
   0  -3   4      114.48      100.36      9.32 o 
   1  -3   4     2849.45     3009.90     96.95 o 
   2  -3   4    19027.30    19826.81    651.08 o 
   3  -3   4     5402.26     5162.87     59.95 o 
   4  -3   4     3289.19     3349.86    109.93 o 
   5  -3   4        2.80       15.13      7.30 o 
   6  -3   4        4.77        9.07     16.29 o 
   7  -3   4        0.75        9.19      6.59 o 
   8  -3   4     2027.01     2026.76     81.31 o 
   9  -3   4     1671.61     1700.05     80.79 o 
  10  -3   4      441.73      482.72     70.57 o 
 -11  -2   4       44.92       32.57     23.81 o 
 -10  -2   4      224.97      228.45     42.36 o 
  -9  -2   4      909.95      987.62    104.58 o 
  -8  -2   4     8609.76     8549.95    235.48 o 
  -7  -2   4     2101.18     2326.91    152.16 o 
  -6  -2   4     3550.96     3536.11    112.44 o 
  -5  -2   4      303.96      296.16     25.91 o 
  -4  -2   4     2149.18     2639.93     87.45 o 
  -3  -2   4     2555.37     3091.52     71.31 o 
  -2  -2   4     1879.07     2188.95     87.49 o 
  -1  -2   4    15341.88    15863.42    480.90 o 
   0  -2   4      544.26      487.41     26.49 o 
   1  -2   4     2778.40     2779.46     81.73 o 
   2  -2   4      647.57      524.22     20.22 o 
   3  -2   4     4396.81     4511.30    104.50 o 
   4  -2   4      291.89      274.03     22.95 o 
   5  -2   4      304.44      308.92     23.56 o 
   6  -2   4      183.04      205.06     24.02 o 
   7  -2   4     1867.40     1643.10    108.76 o 
   8  -2   4      143.30      188.29     22.33 o 
   9  -2   4     4390.67     4479.01    173.74 o 
  10  -2   4     1835.72     1695.28     79.05 o 
 -11  -1   4      199.81      185.39     55.64 o 
 -10  -1   4     1005.91      887.67     89.14 o 
  -9  -1   4      600.42      552.63     52.21 o 
  -8  -1   4      848.82      786.38     62.29 o 
  -7  -1   4     5063.52     5039.61    184.12 o 
  -6  -1   4      396.50      405.40     16.24 o 
  -5  -1   4     1766.23     2046.22     63.47 o 
  -4  -1   4      239.27      216.83     33.91 o 
  -3  -1   4     1632.90     2030.20     68.66 o 
  -2  -1   4      200.75      162.80      8.54 o 
  -1  -1   4       29.54       37.70      5.64 o 
   0  -1   4     2765.58     2878.73     84.79 o 
   1  -1   4     4393.63     4697.92     71.27 o 
   2  -1   4     4841.59     4789.33     72.39 o 
   3  -1   4     6649.60     6274.47     77.64 o 
   4  -1   4      600.21      604.37     36.66 o 
   5  -1   4     1522.69     1709.03     73.99 o 
   6  -1   4      985.47      935.85     62.02 o 
   7  -1   4      125.55      120.79     17.61 o 
   8  -1   4    11075.05    10767.63    452.26 o 
   9  -1   4       78.86       59.28     30.61 o 
  10  -1   4      765.48      683.43     41.77 o 
  11  -1   4      119.27      140.75     33.99 o 
 -12   0   4       49.18       59.57     24.13 o 
 -11   0   4     1153.01     1207.50    134.37 o 
 -10   0   4       59.22       61.82     40.34 o 
  -9   0   4     1388.53     1262.27     85.36 o 
  -8   0   4       17.51       12.64     10.18 o 
  -7   0   4      113.37       85.28     11.64 o 
  -6   0   4     2774.05     2697.51     97.92 o 
  -5   0   4       70.92      105.78      6.81 o 
  -4   0   4     1457.32     1570.69     71.39 o 
  -3   0   4      240.51      264.89     13.99 o 
  -2   0   4       19.76       24.06      3.10 o 
  -1   0   4     2266.80     2788.71     68.81 o 
   0   0   4     3916.23     5080.98     63.35 o 
   1   0   4     1209.21     1240.79     33.04 o 
   2   0   4      897.33      894.87     32.82 o 
   3   0   4      873.72      774.35     28.07 o 
   4   0   4     2527.97     2399.79     62.35 o 
   5   0   4     3835.98     3487.36     90.73 o 
   6   0   4      905.87      853.89     48.45 o 
   7   0   4      204.72      178.53     16.77 o 
   8   0   4      200.94      150.58     29.27 o 
   9   0   4      583.00      618.77     57.45 o 
  10   0   4      627.58      555.44     33.83 o 
  11   0   4       41.47       40.96     41.71 o 
 -11   1   4       30.41       35.05     27.32 o 
 -10   1   4        0.07       32.18     18.32 o 
  -9   1   4      452.12      460.48     47.21 o 
  -8   1   4      812.01      703.55     39.93 o 
  -7   1   4       48.72       38.83      8.17 o 
  -6   1   4     7754.13     7247.66    252.33 o 
  -5   1   4        3.87       14.72      5.57 o 
  -4   1   4      195.71      202.98     23.16 o 
  -3   1   4     9467.30    10732.05    280.47 o 
  -2   1   4     4298.73     5717.89    335.94 o 
  -1   1   4    32014.37    41048.25   3231.54 o 
   0   1   4      907.51     1230.45     25.01 o 
   1   1   4    21680.62    23197.06   2600.33 o 
   2   1   4     6728.36     6664.18     81.11 o 
   3   1   4     1265.77     1443.15     66.07 o 
   4   1   4       65.50       49.49      6.02 o 
   5   1   4     9464.66     9612.01    416.28 o 
   6   1   4     3145.72     2819.67     71.84 o 
   7   1   4        0.84        7.63      5.38 o 
   8   1   4      168.59      118.80     21.56 o 
   9   1   4       40.56       40.99     10.76 o 
  10   1   4      108.65       72.34     20.41 o 
  11   1   4     1868.59     1855.19    120.23 o 
 -11   2   4       58.62       49.39     23.73 o 
 -10   2   4      275.22      259.32     46.23 o 
  -9   2   4      846.08      775.08     75.34 o 
  -8   2   4     2263.55     2086.50    144.53 o 
  -7   2   4      173.35      160.91     13.45 o 
  -6   2   4      166.44      149.52     11.06 o 
  -5   2   4      155.09      202.30     13.64 o 
  -4   2   4     8067.86     8265.08    203.23 o 
  -3   2   4     1231.12     1162.11     45.00 o 
  -2   2   4     3989.92     4047.18     59.49 o 
  -1   2   4     8273.29     9193.16    420.30 o 
   1   2   4     1660.04     2149.00     76.96 o 
   2   2   4       67.28       84.41     11.22 o 
   3   2   4    27574.38    26993.18   1338.71 o 
   4   2   4        2.21       11.25      7.58 o 
   5   2   4      896.58      764.80     39.46 o 
   6   2   4       40.94       30.79      8.31 o 
   7   2   4      789.84      784.71     31.63 o 
   8   2   4     1150.24      994.19     42.04 o 
   9   2   4      360.15      359.00     33.05 o 
  10   2   4      154.04      118.27     27.70 o 
  11   2   4       38.70       33.00     23.81 o 
 -10   3   4       35.79       47.16     23.89 o 
  -9   3   4      259.73      248.97     52.79 o 
  -8   3   4      178.35      103.98     19.07 o 
  -7   3   4     1732.96     1785.10     97.20 o 
  -6   3   4      328.13      305.31     13.16 o 
  -5   3   4     1084.59     1001.27     36.35 o 
  -4   3   4      163.75      105.41     10.11 o 
  -1   3   4     4874.95     4627.42     76.66 o 
   0   3   4      524.99      477.52     18.52 o 
   1   3   4     8108.89     8188.06     98.85 o 
   2   3   4    20609.51    22835.19   3487.46 o 
   3   3   4      328.86      318.13     21.10 o 
   4   3   4     3470.11     3916.22    100.60 o 
   5   3   4     6331.42     6834.70    267.74 o 
   6   3   4     3614.79     4002.62    146.37 o 
   7   3   4       18.82       18.78      9.72 o 
   8   3   4        3.78        6.36      7.71 o 
   9   3   4       45.46       48.26     11.34 o 
  10   3   4       96.07       96.33     19.47 o 
  11   3   4       30.88       49.75     31.90 o 
 -10   4   4      985.92      965.81     86.09 o 
  -9   4   4      103.40       89.05     41.62 o 
  -8   4   4     1233.58     1193.96    104.25 o 
  -7   4   4     2027.66     1850.16     90.19 o 
  -6   4   4     1156.43     1034.43     47.31 o 
  -5   4   4     3077.05     2973.56     76.39 o 
  -4   4   4      537.36      452.12     19.12 o 
  -3   4   4     7253.92     7076.84    123.20 o 
  -2   4   4     4401.34     4531.66    193.75 o 
  -1   4   4      388.25      361.87     27.89 o 
   0   4   4      478.15      443.35     17.57 o 
   1   4   4        9.71       26.20      4.63 o 
   2   4   4        1.91       20.96      6.86 o 
   3   4   4    12007.81    13024.82    162.23 o 
   4   4   4     1542.03     1676.29     69.02 o 
   5   4   4     2549.86     2921.08    112.38 o 
   6   4   4      236.86      182.22     17.60 o 
   7   4   4      721.87      652.79     27.66 o 
   8   4   4       26.26       28.10      9.29 o 
   9   4   4      173.62      143.04     15.00 o 
  10   4   4        1.96       30.63     17.40 o 
  11   4   4      346.40      304.02     60.26 o 
  -9   5   4      283.30      233.70     40.84 o 
  -8   5   4      228.49      220.63     42.38 o 
  -7   5   4     1690.40     1623.70     83.77 o 
  -6   5   4      658.91      626.60     40.23 o 
  -5   5   4      212.39      171.11     17.66 o 
  -4   5   4     6590.69     6450.24    153.58 o 
  -3   5   4      176.40      128.05     10.72 o 
  -2   5   4     5832.04     5859.85    103.14 o 
  -1   5   4     1203.05     1106.16     38.17 o 
   0   5   4      141.21      145.24     10.41 o 
   1   5   4     1291.60     1166.18     40.78 o 
   2   5   4      290.51      227.81     21.01 o 
   3   5   4      763.49      661.72     30.90 o 
   4   5   4     4477.94     5083.57    183.03 o 
   5   5   4       83.31       31.63     10.42 o 
   6   5   4      692.31      787.06     47.00 o 
   7   5   4       78.50       56.09     12.47 o 
   8   5   4     5362.52     5508.58    378.15 o 
   9   5   4      715.60      763.74     73.52 o 
  10   5   4      375.19      339.76     31.60 o 
  11   5   4      358.66      359.18     65.62 o 
  -7   6   4       24.33       16.79      8.65 o 
  -6   6   4       98.72      146.65     56.88 o 
  -5   6   4       42.82       40.38      9.55 o 
  -4   6   4     1113.20     1064.56     87.50 o 
  -3   6   4     1047.33     1033.40     31.26 o 
  -2   6   4     3243.69     3249.26    102.19 o 
  -1   6   4        2.75        5.79      3.32 o 
   0   6   4       33.45       24.50      4.90 o 
   1   6   4     3536.10     3242.97     83.38 o 
   2   6   4      276.43      191.42     17.28 o 
   3   6   4       53.98       31.11      7.00 o 
   4   6   4     2124.83     2033.76     71.85 o 
   5   6   4      248.37      172.50     14.30 o 
   6   6   4      390.41      409.22     18.86 o 
   7   6   4     1514.15     1490.15     45.67 o 
   8   6   4       25.09       28.63     17.71 o 
   9   6   4     8429.48     7617.92    866.58 o 
  10   6   4        7.23       11.65     15.70 o 
  11   6   4      624.52      705.49     63.91 o 
  12   6   4       31.84       19.54     26.70 o 
  13   6   4      852.72      892.25     95.24 o 
  -7   7   4       17.71       10.05     20.49 o 
  -6   7   4      446.41      385.53     35.53 o 
  -5   7   4      615.35      631.96     45.93 o 
  -4   7   4       15.24      189.08     73.24 o 
  -3   7   4     1100.66     1109.15     56.08 o 
  -2   7   4     1074.09      982.43     36.32 o 
  -1   7   4     1686.04     1639.08     42.87 o 
   0   7   4     2810.35     2971.51     94.77 o 
   1   7   4      539.18      559.48     32.24 o 
   2   7   4     2256.11     2187.39     74.37 o 
   3   7   4     3486.07     3260.38     86.53 o 
   4   7   4      314.28      265.35     18.47 o 
   5   7   4      448.08      417.81     23.58 o 
   6   7   4      828.92      757.31     39.84 o 
   7   7   4     2273.71     2232.49    115.24 o 
   8   7   4     6048.12     6037.38    199.12 o 
   9   7   4      415.35      363.10     42.41 o 
  10   7   4     2210.36     2177.40     74.52 o 
  11   7   4      906.99      846.47     52.47 o 
  12   7   4       90.51       92.02     32.29 o 
  13   7   4       69.83      155.25     47.22 o 
  -7   8   4       33.51       24.01     16.82 o 
  -6   8   4      102.54       96.77     33.97 o 
  -5   8   4       99.95      116.26     48.84 o 
  -4   8   4        4.25      129.07     25.17 o 
  -3   8   4     1060.71     1097.95     55.94 o 
  -2   8   4      666.45      585.87     47.18 o 
  -1   8   4     1204.53     1156.22     72.18 o 
   0   8   4      284.09      271.60     21.29 o 
   1   8   4     7832.80     7316.06    234.65 o 
   2   8   4     1084.42      911.24     41.13 o 
   3   8   4     2665.12     2679.21     70.48 o 
   4   8   4      679.25      639.55     28.92 o 
   5   8   4      439.67      419.49     19.95 o 
   6   8   4     5955.48     5778.82    140.38 o 
   7   8   4      908.82      875.77     41.66 o 
   8   8   4     1278.15     1156.48     54.38 o 
   9   8   4     2654.00     2747.27    108.42 o 
  10   8   4       11.38       20.95     13.46 o 
  12   8   4      686.85      811.63    102.14 o 
  13   8   4       58.65       86.69     36.55 o 
  -7   9   4      407.93      425.66     53.68 o 
  -6   9   4      168.13      212.22     37.84 o 
  -5   9   4     1534.35     2098.36    130.59 o 
  -4   9   4       91.61      218.76     45.20 o 
  -3   9   4      437.75      426.95     41.63 o 
  -2   9   4      540.62      510.39     25.16 o 
  -1   9   4      397.29      396.87     34.75 o 
   0   9   4      615.76      568.96     46.27 o 
   1   9   4      334.07      312.05     23.96 o 
   2   9   4      261.56      199.80     20.62 o 
   3   9   4      460.55      366.56     21.84 o 
   4   9   4       22.46       27.67     12.88 o 
   5   9   4      741.09      734.37     31.33 o 
   6   9   4       23.44       22.00      9.93 o 
   7   9   4     3709.23     3528.94     86.96 o 
   8   9   4      481.92      465.20     31.38 o 
   9   9   4      292.17      231.38     26.60 o 
  10   9   4        6.15       19.46     14.78 o 
  11   9   4       17.47       13.61     17.47 o 
  12   9   4       37.91       55.68     17.34 o 
  13   9   4        1.52       -1.37     35.20 o 
  -6  10   4      110.71      139.14     27.90 o 
  -5  10   4      130.24      100.45     48.09 o 
  -4  10   4     2023.59     2012.76    113.33 o 
  -3  10   4      494.03      460.23     53.01 o 
  -2  10   4       84.52       72.76     16.38 o 
  -1  10   4       38.37       29.84     10.35 o 
   0  10   4       44.72       33.67     14.29 o 
   1  10   4     1880.72     1768.40     77.09 o 
   2  10   4      981.26      977.77     54.62 o 
   3  10   4     1608.14     1718.72     70.46 o 
   4  10   4      432.35     1067.11     84.07 o 
   5  10   4     1147.87     1011.00     43.18 o 
   6  10   4      512.72      470.41     29.88 o 
   7  10   4     1606.02     1647.57     76.23 o 
   8  10   4      131.24      115.68     22.81 o 
   9  10   4       44.75       46.78     13.99 o 
  10  10   4      502.49      528.09     35.93 o 
  11  10   4        2.61       24.01     15.78 o 
  12  10   4       76.83       83.28     40.53 o 
  13  10   4      173.67      178.00     46.94 o 
  -6  11   4      195.53      221.22     48.19 o 
  -4  11   4        3.30      -30.13     30.13 o 
  -3  11   4      664.62      643.99     62.21 o 
  -2  11   4     2149.42     2014.00     91.37 o 
  -1  11   4      764.04      716.41     69.06 o 
   0  11   4      434.11      393.94     45.23 o 
   1  11   4       60.62       77.68     17.44 o 
   2  11   4     2186.35     2198.59    192.56 o 
   3  11   4      377.33      538.59    124.64 o 
   4  11   4      259.21      281.74     54.78 o 
   5  11   4      435.11      408.48     35.10 o 
   6  11   4     1247.46     1251.26     78.39 o 
   7  11   4      875.46      807.01     39.14 o 
   8  11   4       54.34       94.16     18.44 o 
   9  11   4       23.40       31.79     11.99 o 
  10  11   4        8.93       25.85     19.07 o 
  11  11   4      133.50      114.30     28.44 o 
  12  11   4      841.06      858.10     69.10 o 
  -5  12   4      561.93      487.41     83.83 o 
  -2  12   4      439.57      508.76     66.53 o 
  -1  12   4      932.51      835.26     53.08 o 
   0  12   4       94.12       60.48     18.24 o 
   1  12   4        7.78       22.01     12.65 o 
   2  12   4       36.19       36.58     16.51 o 
   3  12   4     1438.65     1428.01    108.61 o 
   4  12   4      285.23      305.67     38.76 o 
   5  12   4     1103.11     1189.41     56.62 o 
   6  12   4       29.18       11.46     39.38 o 
   7  12   4     1434.28     1531.29     82.65 o 
   8  12   4     1844.43     1785.23     84.46 o 
   9  12   4      243.56      255.53     32.13 o 
  10  12   4       23.09       22.99     13.40 o 
  11  12   4       15.95       35.70     21.96 o 
  -3  13   4        0.86       36.20     21.01 o 
  -2  13   4      435.77      439.56     69.16 o 
  -1  13   4      275.63      271.60     48.72 o 
   0  13   4        2.88       17.08     22.64 o 
   1  13   4       36.06       43.17     18.54 o 
   2  13   4       69.25       63.26     36.55 o 
   3  13   4       31.91       34.15     13.19 o 
   4  13   4      400.41      348.99     45.18 o 
   5  13   4        0.01        5.00     12.43 o 
   6  13   4     1000.16      987.85     93.56 o 
   7  13   4      407.96      406.12     35.18 o 
   8  13   4      553.73      581.17     66.39 o 
   9  13   4      177.66      174.87     36.05 o 
  10  13   4       34.64       59.70     34.30 o 
  12  13   4      551.77      485.60     57.43 o 
  -2  14   4      134.35      124.68     35.47 o 
  -1  14   4        5.87       22.29     27.18 o 
   0  14   4      417.54      401.11     38.24 o 
   1  14   4      129.69       94.28     19.47 o 
   2  14   4      159.51      115.43     29.76 o 
   3  14   4      584.62      587.99     45.09 o 
   4  14   4      436.77      406.50     53.11 o 
   5  14   4     1508.45     1572.71    175.06 o 
   6  14   4      534.11      590.18     48.73 o 
   7  14   4     1414.47     1485.88     71.11 o 
   8  14   4       82.90       53.02     36.71 o 
   9  14   4      216.90      262.40     42.00 o 
  11  14   4      135.25      153.91     39.44 o 
   0  15   4       46.80       32.82     20.10 o 
   1  15   4       78.83       69.81     17.59 o 
   2  15   4      155.85      172.54     45.89 o 
   3  15   4       27.54       28.18     20.60 o 
   6  15   4     1557.03     1563.48     93.00 o 
   7  15   4      192.91      241.20     43.91 o 
   8  15   4      354.05      347.76     50.18 o 
   9  15   4      215.23      346.19     37.30 o 
  10  15   4      237.66      384.74    103.75 o 
   2  16   4       67.92       41.82     31.57 o 
   3  16   4     1122.20     1117.10     95.84 o 
   4  16   4        4.55       28.60     16.97 o 
   5  16   4       42.61       38.52     16.93 o 
   6  16   4      254.92      289.73     60.45 o 
   7  16   4      140.58      191.95     70.05 o 
   8  16   4      193.93      204.76     64.51 o 
  -8 -15   5      150.33      187.32     53.84 o 
  -7 -15   5      262.79      294.11     57.40 o 
  -6 -15   5      111.23       85.72     44.73 o 
  -5 -15   5      121.44      121.09     29.95 o 
  -3 -15   5       64.72       44.79     23.92 o 
  -2 -15   5      221.25      272.67     56.99 o 
  -1 -15   5      272.08      239.71     44.91 o 
  -9 -14   5       53.78       49.06     27.61 o 
  -8 -14   5      164.14       84.11     49.45 o 
  -6 -14   5      395.40      422.06     45.62 o 
  -5 -14   5       11.92       26.77     16.72 o 
  -4 -14   5       39.75       67.61     27.32 o 
  -3 -14   5      259.86      283.14     35.81 o 
  -2 -14   5       80.88       94.21     25.94 o 
  -1 -14   5       17.44       17.25     17.77 o 
   0 -14   5      653.10      700.46    100.51 o 
   1 -14   5       44.50       30.54     25.18 o 
 -10 -13   5       13.74       69.64     43.92 o 
  -8 -13   5      154.33      165.37     33.25 o 
  -7 -13   5      430.77      390.84     83.27 o 
  -6 -13   5      982.15      973.62     66.73 o 
  -5 -13   5     1033.46      984.83     55.14 o 
  -4 -13   5      795.75      744.06     84.12 o 
  -3 -13   5      162.97      172.75     25.94 o 
  -2 -13   5      146.27      166.69     24.40 o 
  -1 -13   5        5.28        9.13     18.44 o 
   0 -13   5      722.66      754.97     59.93 o 
   1 -13   5      241.26      250.08     50.14 o 
   2 -13   5       53.26       96.16     34.12 o 
   3 -13   5       18.37       71.76     72.57 o 
 -11 -12   5      264.10      273.45     49.17 o 
  -8 -12   5        3.81        8.66     16.22 o 
  -7 -12   5      891.02      816.74     82.07 o 
  -6 -12   5     2720.32     2645.81    112.02 o 
  -5 -12   5      547.08      506.91     31.91 o 
  -4 -12   5      280.59      248.40     28.23 o 
  -3 -12   5       87.49      108.82     23.27 o 
  -2 -12   5      176.15      153.67     26.78 o 
  -1 -12   5      780.66      721.76     43.00 o 
   0 -12   5       36.99       47.66     22.68 o 
   1 -12   5        1.08       23.69     29.49 o 
   4 -12   5        4.76       35.39     34.28 o 
 -10 -11   5       25.62       21.42     13.33 o 
  -9 -11   5       15.04       27.56     23.70 o 
  -8 -11   5     2078.06     2058.93    141.81 o 
  -7 -11   5        0.80       18.70      9.46 o 
  -6 -11   5      250.83      235.13     22.21 o 
  -5 -11   5      174.53      135.88     17.62 o 
  -4 -11   5     2170.09     2202.84    113.82 o 
  -3 -11   5      678.17      640.83     46.94 o 
  -2 -11   5     1832.56     1825.90     93.58 o 
  -1 -11   5        3.61        1.44     22.48 o 
   0 -11   5     1302.91     1313.33     73.77 o 
   1 -11   5      783.21      769.22     45.39 o 
   2 -11   5        7.68       30.55     25.38 o 
   3 -11   5      420.97      431.38     65.47 o 
   4 -11   5       10.31       36.13     33.09 o 
   5 -11   5      234.19      284.16     50.16 o 
 -12 -10   5      454.64      433.68     62.83 o 
 -11 -10   5        4.12       43.87     48.64 o 
 -10 -10   5       69.95       64.47     51.72 o 
  -9 -10   5     1521.04     1646.78     75.46 o 
  -8 -10   5        1.09       20.38     14.86 o 
  -7 -10   5     3557.06     3469.97     94.24 o 
  -6 -10   5      523.65      453.12     37.88 o 
  -5 -10   5      128.20      114.58     21.03 o 
  -4 -10   5     2028.31     1940.29     81.15 o 
  -3 -10   5     7284.73     7214.94    364.19 o 
  -2 -10   5     3921.25     3880.37    145.30 o 
  -1 -10   5     1727.10     1655.23     93.82 o 
   0 -10   5      518.36      490.44     38.40 o 
   1 -10   5        2.21       -2.66     14.74 o 
   2 -10   5      770.96      709.64     72.44 o 
   3 -10   5      181.62      311.50     56.75 o 
   4 -10   5      289.84      296.91     77.82 o 
   6 -10   5       45.61       66.17     45.30 o 
 -12  -9   5     1840.89     1896.00    142.31 o 
 -11  -9   5        0.19       23.98     23.56 o 
 -10  -9   5      789.12      774.51    369.49 o 
  -9  -9   5       41.09        8.86     27.53 o 
  -8  -9   5      395.25      386.45     44.44 o 
  -7  -9   5       84.88       80.96     13.54 o 
  -6  -9   5       74.76       86.37     15.82 o 
  -5  -9   5     3854.38     3815.88    101.47 o 
  -4  -9   5     1481.46     1482.05     52.78 o 
  -3  -9   5      588.08      545.33     47.41 o 
  -2  -9   5     9903.48     9885.44    192.86 o 
  -1  -9   5      173.12      173.72     20.04 o 
   0  -9   5      539.09      530.07     36.66 o 
   1  -9   5     2212.24     2225.63    111.65 o 
   2  -9   5       98.19       81.35     14.35 o 
   3  -9   5     1028.60      963.40     93.29 o 
   4  -9   5       22.58       32.57     26.67 o 
   5  -9   5       59.43       65.27     67.14 o 
 -12  -8   5      215.72      211.49     45.80 o 
 -11  -8   5     1191.71     1313.87    101.30 o 
 -10  -8   5       98.45       58.13     32.70 o 
  -9  -8   5     1040.50     1153.05     78.54 o 
  -8  -8   5       69.29      116.47     23.46 o 
  -7  -8   5      161.27      151.77     14.19 o 
  -6  -8   5     2698.49     2784.77     71.01 o 
  -5  -8   5     1101.91     1060.50     57.26 o 
  -4  -8   5    11510.60    11743.43    275.58 o 
  -3  -8   5     1225.05     1160.21     42.96 o 
  -2  -8   5      308.21      237.72     16.22 o 
  -1  -8   5      235.79      241.89     15.18 o 
   0  -8   5      596.27      479.39     29.69 o 
   1  -8   5     2808.51     2875.13     72.24 o 
   2  -8   5     1368.09     1250.34     45.56 o 
   3  -8   5     2049.20     1854.73    148.19 o 
   4  -8   5     4292.96     4535.47    165.03 o 
   5  -8   5      311.36      246.81     38.29 o 
   6  -8   5      212.64      186.45     40.31 o 
   7  -8   5      101.30       56.77     30.73 o 
 -12  -7   5     1337.14     1363.60    101.21 o 
 -11  -7   5        4.46        0.62     18.78 o 
 -10  -7   5        5.01        6.39     12.25 o 
  -9  -7   5      507.02      460.96     33.01 o 
  -8  -7   5       56.50       38.38     15.06 o 
  -7  -7   5      992.37     1028.21     64.44 o 
  -6  -7   5       29.83       60.64     12.07 o 
  -5  -7   5     2624.31     2462.67     84.89 o 
  -4  -7   5      151.04      114.23     12.59 o 
  -3  -7   5      193.39      170.45     13.77 o 
  -2  -7   5      902.86      770.46     38.25 o 
  -1  -7   5        1.73       -2.94      7.18 o 
   0  -7   5       21.42        6.92      6.80 o 
   1  -7   5      176.18      129.74     12.28 o 
   2  -7   5      224.74      185.42     13.89 o 
   3  -7   5     2372.88     2490.61     74.98 o 
   4  -7   5       43.58      410.02    171.88 o 
   5  -7   5     1815.68     2896.04    142.45 o 
   6  -7   5      752.55      769.01     65.55 o 
   7  -7   5     1041.66     1065.47     94.92 o 
   8  -7   5      107.71      160.94     51.34 o 
 -12  -6   5       44.28       37.00     29.57 o 
 -11  -6   5      995.96     1035.92     70.61 o 
 -10  -6   5      483.36      527.45     38.67 o 
  -9  -6   5      295.63      307.13     29.13 o 
  -8  -6   5      290.54      294.98     30.25 o 
  -7  -6   5       25.08       30.72     15.30 o 
  -6  -6   5     2599.76     2950.50     76.12 o 
  -5  -6   5      204.17      194.35     13.21 o 
  -4  -6   5      349.21      305.97     15.83 o 
  -3  -6   5       35.58       53.15      9.62 o 
  -2  -6   5       46.16       53.63     20.40 o 
  -1  -6   5     2394.98     2251.31     83.91 o 
   0  -6   5     2058.15     2146.59     73.45 o 
   1  -6   5      100.07      104.44     10.59 o 
   2  -6   5       20.28       31.02      7.11 o 
   3  -6   5     1443.13     1507.56     40.35 o 
   4  -6   5     1332.68     1852.37     85.21 o 
   5  -6   5      191.72      218.57     24.19 o 
   6  -6   5     1049.10     1419.14     61.80 o 
   7  -6   5     1782.50     1801.10     79.85 o 
   8  -6   5      465.90      506.52     79.71 o 
   9  -6   5      188.33      212.34     36.55 o 
 -12  -5   5      129.55      164.49     43.22 o 
 -11  -5   5      255.01      226.69     46.06 o 
 -10  -5   5      359.13      358.34     30.75 o 
  -9  -5   5       83.00       78.69     17.86 o 
  -8  -5   5      346.55      335.81     56.26 o 
  -7  -5   5     1387.82     1333.71     67.98 o 
  -6  -5   5       74.35       53.31      5.33 o 
  -5  -5   5      752.34      947.95     44.03 o 
  -4  -5   5     6428.53     6444.88    114.16 o 
  -3  -5   5     1987.65     2363.94     81.77 o 
  -2  -5   5     3772.49     3591.13     93.61 o 
  -1  -5   5      279.77      343.37     42.99 o 
   0  -5   5       21.43       29.01     20.53 o 
   1  -5   5     3356.02     2612.31     83.75 o 
   2  -5   5        3.35       14.26      6.69 o 
   3  -5   5     3152.28     3263.49    102.95 o 
   4  -5   5      315.86      604.61     28.68 o 
   5  -5   5      171.66      480.32     37.33 o 
   6  -5   5     1852.48     1876.68    103.92 o 
   7  -5   5      472.02      413.97     27.10 o 
   8  -5   5      300.35      256.54     43.44 o 
   9  -5   5        9.58       15.41     15.23 o 
  10  -5   5      232.59      222.32     36.95 o 
 -12  -4   5       26.16       25.33     21.82 o 
 -11  -4   5       74.45       49.38     33.06 o 
 -10  -4   5      530.39      505.85     38.10 o 
  -9  -4   5      223.48      228.68     23.73 o 
  -8  -4   5      619.80      747.98     64.52 o 
  -6  -4   5      637.04      672.98     38.93 o 
  -5  -4   5     3620.61     3905.81    115.50 o 
  -4  -4   5       74.77       95.63     18.42 o 
  -3  -4   5      222.37      206.05     18.71 o 
  -2  -4   5    17364.04    19790.34    251.54 o 
  -1  -4   5      431.83      437.85     22.03 o 
   0  -4   5      501.54      463.51     25.35 o 
   1  -4   5     7547.10     7712.41    161.98 o 
   2  -4   5     2586.37     2282.87     77.21 o 
   3  -4   5      533.09      574.88     25.11 o 
   4  -4   5      205.12      239.03     10.10 o 
   5  -4   5       78.21      107.62     48.22 o 
   6  -4   5        5.98       11.45     15.07 o 
   7  -4   5     1329.02     1304.61     97.43 o 
   8  -4   5       72.76       61.73     15.51 o 
   9  -4   5       18.06       10.43     12.15 o 
  10  -4   5       39.39       40.58     19.26 o 
 -12  -3   5      246.93      256.99     60.18 o 
 -11  -3   5        0.02        7.93     16.80 o 
 -10  -3   5      149.60      141.81     26.41 o 
  -9  -3   5     1372.67     1491.12    134.39 o 
  -8  -3   5    10837.13    13944.89    272.50 o 
  -7  -3   5      288.19      219.72     42.09 o 
  -6  -3   5     2011.86     2004.23     96.05 o 
  -5  -3   5      383.55      475.13     30.21 o 
  -4  -3   5      772.80      699.63     34.34 o 
  -3  -3   5      740.75      791.53     30.70 o 
  -2  -3   5     5946.73     6321.74     86.04 o 
  -1  -3   5    15671.99    16003.39    249.91 o 
   0  -3   5      690.69      618.55     27.52 o 
   1  -3   5     6504.31     6388.95     81.14 o 
   2  -3   5     4861.24     4562.88    111.91 o 
   3  -3   5      148.37      156.76      9.37 o 
   4  -3   5     1589.08     1673.58     56.36 o 
   5  -3   5     4180.87     4103.89    119.24 o 
   6  -3   5      644.39      629.59     48.98 o 
   7  -3   5     1974.36     1780.06    179.82 o 
   8  -3   5      104.69      117.90     23.39 o 
   9  -3   5      792.53      773.21     47.57 o 
  10  -3   5     1267.20     1380.52    102.45 o 
 -12  -2   5      927.20      986.16     80.08 o 
 -11  -2   5       90.33      118.59     42.60 o 
 -10  -2   5      384.28      352.34     59.40 o 
  -9  -2   5        7.10       15.10     20.52 o 
  -8  -2   5      643.03      616.17     41.01 o 
  -7  -2   5    12684.16    13958.36    161.35 o 
  -6  -2   5     3242.59     3239.51    128.81 o 
  -5  -2   5     2136.73     2166.18    175.55 o 
  -4  -2   5      461.59      501.70     41.54 o 
  -3  -2   5     1210.38     1648.03     76.72 o 
  -2  -2   5     2234.21     2660.16     80.93 o 
  -1  -2   5      576.81      498.09     23.61 o 
   0  -2   5     9756.90    10289.34    125.28 o 
   1  -2   5     2289.27     2218.28     56.63 o 
   2  -2   5    10484.37    10387.11    203.65 o 
   3  -2   5     2643.34     2398.74     54.09 o 
   4  -2   5      311.54      284.36     23.44 o 
   5  -2   5       82.77       82.84     14.35 o 
   6  -2   5        9.50       16.06     10.82 o 
   7  -2   5       33.84       41.61     16.01 o 
   8  -2   5     2431.61     2422.01    118.71 o 
   9  -2   5       39.91       47.37     15.59 o 
  10  -2   5      874.86      844.01     55.76 o 
  11  -2   5      124.88      128.97     45.28 o 
 -12  -1   5       98.44      161.71     35.97 o 
 -11  -1   5        3.79        4.39     16.80 o 
 -10  -1   5       61.32       60.28     27.95 o 
  -9  -1   5     2184.45     2125.82     54.57 o 
  -8  -1   5      294.49      314.99     26.52 o 
  -7  -1   5       27.71       14.93     22.49 o 
  -6  -1   5      194.12      176.43     22.11 o 
  -5  -1   5      469.39      595.39     34.31 o 
  -4  -1   5      170.03      216.67     24.46 o 
  -3  -1   5     6792.16     8948.09    402.13 o 
  -2  -1   5    11107.52    12975.75    536.77 o 
  -1  -1   5     5479.68     6752.01    267.08 o 
   0  -1   5    16928.77    17187.73    270.22 o 
   1  -1   5    21983.24    22362.77    652.85 o 
   2  -1   5     4234.17     4148.67     56.22 o 
   3  -1   5     3451.99     3356.51     73.64 o 
   4  -1   5     5646.26     5686.42     98.69 o 
   5  -1   5       27.80       21.66     11.12 o 
   6  -1   5      168.86      137.37     16.15 o 
   7  -1   5     2173.12     1929.80     74.82 o 
   8  -1   5      269.86      247.45     29.66 o 
   9  -1   5     2065.53     1916.93     79.30 o 
  10  -1   5      195.35      176.66     30.71 o 
  11  -1   5      663.58      714.92     88.39 o 
 -12   0   5      102.37       87.67     29.70 o 
 -11   0   5        3.25       18.58     36.86 o 
 -10   0   5      407.38      456.84     74.71 o 
  -9   0   5      166.59      145.60     40.99 o 
  -8   0   5      676.20      623.89     37.92 o 
  -7   0   5     2488.24     2493.34     77.01 o 
  -6   0   5     1113.88     1061.30     43.84 o 
  -5   0   5       26.67       20.23      3.95 o 
  -4   0   5     5301.76     5517.46    147.67 o 
  -3   0   5     2941.65     3694.77    171.20 o 
  -2   0   5      543.27      609.27     23.71 o 
  -1   0   5     2599.02     3187.26    140.99 o 
   0   0   5     1999.22     2297.59    118.59 o 
   2   0   5       73.08       58.16      5.98 o 
   3   0   5        5.22        6.87      2.90 o 
   4   0   5    10077.52     9925.74    145.95 o 
   5   0   5     1163.25     1139.66     36.87 o 
   6   0   5     5295.18     4879.79    169.80 o 
   7   0   5      127.43      143.67     19.98 o 
   8   0   5     6049.86     5707.59    198.13 o 
   9   0   5       51.69       50.45     26.75 o 
  10   0   5      488.30      422.94     33.42 o 
  11   0   5     1454.34     1519.42    161.68 o 
 -10   1   5        6.84       -1.96     29.94 o 
  -9   1   5      428.29      392.36     44.46 o 
  -8   1   5      244.77      221.95     43.01 o 
  -7   1   5      102.65      110.09     14.06 o 
  -6   1   5        6.64        6.72      3.17 o 
  -5   1   5      520.80      558.87     20.84 o 
  -4   1   5        9.25       12.24      6.68 o 
  -3   1   5        4.86       17.20      6.08 o 
  -2   1   5    24382.83    30618.44   1700.29 o 
  -1   1   5     1544.46     1944.98     83.13 o 
   0   1   5      358.11      536.13     27.01 o 
   1   1   5     6637.81     6724.84    147.44 o 
   2   1   5     2718.21     3115.88    125.26 o 
   3   1   5    13914.81    14795.41    890.79 o 
   4   1   5      182.58      161.51     14.06 o 
   5   1   5      937.82      743.62     31.55 o 
   6   1   5      400.22      270.41     23.13 o 
   7   1   5      253.76      218.66     11.49 o 
   8   1   5      571.08      548.14     47.31 o 
   9   1   5      432.06      409.36     30.83 o 
  10   1   5     1809.04     1779.43     91.90 o 
  11   1   5       79.74       48.73     36.36 o 
 -10   2   5      549.37      521.15     96.87 o 
  -9   2   5     1703.00     1702.70    119.15 o 
  -8   2   5       75.85       73.97     40.78 o 
  -7   2   5      371.84      328.91     17.97 o 
  -6   2   5      235.55      225.05     14.29 o 
  -5   2   5       21.43       31.20      5.73 o 
  -4   2   5     6027.79     6004.26    115.87 o 
  -3   2   5     1126.90     1129.40     47.37 o 
  -2   2   5     3452.77     3783.79     81.51 o 
  -1   2   5     4421.20     5455.32    252.34 o 
   0   2   5      226.69      222.67     15.62 o 
   1   2   5       42.13       25.09      7.93 o 
   2   2   5      231.49      218.31     12.07 o 
   3   2   5     3503.64     3507.95     92.89 o 
   4   2   5     7528.52     7059.08    191.62 o 
   5   2   5       67.21       47.80     20.35 o 
   6   2   5    12500.46    12329.78    280.00 o 
   7   2   5     1387.67     1173.72     41.34 o 
   8   2   5     1911.99     1709.80     52.88 o 
   9   2   5     2805.42     2870.97    108.00 o 
  10   2   5      193.95      218.39     48.45 o 
  11   2   5     1835.64     1877.80    118.48 o 
 -11   3   5       86.17       89.23     43.73 o 
 -10   3   5        2.84       34.19     28.21 o 
  -9   3   5        5.05       10.17     15.40 o 
  -8   3   5     4301.61     4026.58    218.59 o 
  -7   3   5     1043.59     1001.07     54.64 o 
  -6   3   5        8.34        9.50      6.59 o 
  -5   3   5      262.85      233.73     14.78 o 
  -4   3   5     3301.90     3137.78     81.19 o 
  -3   3   5    25658.00    26344.83    283.89 o 
  -2   3   5     6039.14     5518.59     76.01 o 
  -1   3   5      859.15      859.55     36.70 o 
   0   3   5       60.25       91.87      9.16 o 
   1   3   5     3285.39     3647.88     60.72 o 
   2   3   5     4018.27     5054.91    114.31 o 
   3   3   5     2934.78     3099.83     69.45 o 
   4   3   5     2152.33     2521.25     70.69 o 
   5   3   5      758.98      882.69     46.01 o 
   6   3   5      235.25      242.43     23.12 o 
   7   3   5     4995.38     5189.17    145.25 o 
   8   3   5       44.61       55.86     12.51 o 
   9   3   5     1545.82     1895.33    153.26 o 
  10   3   5       54.18       61.74     16.86 o 
  11   3   5       88.28       73.84     44.94 o 
  13   3   5       25.19       -1.77     30.61 o 
 -10   4   5       41.45       33.93     26.01 o 
  -9   4   5      669.07      708.28     81.62 o 
  -8   4   5      369.02      329.03     47.29 o 
  -7   4   5     3700.58     3570.94    120.57 o 
  -6   4   5     1175.25     1193.29     58.98 o 
  -5   4   5      414.92      446.22     27.31 o 
  -4   4   5      326.24      250.67     20.63 o 
  -3   4   5     5626.39     5865.39    127.68 o 
  -2   4   5      155.83      113.98     13.09 o 
  -1   4   5       20.29       23.85      6.81 o 
   0   4   5     1209.70     1201.55     66.35 o 
   1   4   5     5745.54     6351.38    405.13 o 
   2   4   5    11944.91    14163.44    317.18 o 
   3   4   5      774.32     1014.39    126.14 o 
   4   4   5     3738.54     4040.62    128.38 o 
   5   4   5       35.98       48.61     10.80 o 
   6   4   5       15.68       31.74      7.93 o 
   7   4   5      710.84      718.09     31.08 o 
   8   4   5       16.63       32.57     17.10 o 
   9   4   5      615.07      743.39     78.91 o 
  10   4   5      416.24      397.84     36.76 o 
  11   4   5       49.59       57.23     34.51 o 
  12   4   5      574.38      634.35    455.00 o 
  -9   5   5      412.72      320.68     46.95 o 
  -8   5   5      916.21      859.40     73.47 o 
  -7   5   5       46.55       37.20     11.89 o 
  -6   5   5      727.59      704.63     41.64 o 
  -5   5   5     1574.54     1532.02     53.40 o 
  -4   5   5      712.05      694.55     36.98 o 
  -3   5   5     2945.72     2895.11    122.51 o 
  -2   5   5     6307.87     6136.10    133.43 o 
  -1   5   5      256.74      206.96     14.55 o 
   0   5   5     4096.20     4085.88    122.96 o 
   1   5   5      707.66      678.94     27.58 o 
   2   5   5     3235.37     3776.41    183.83 o 
   3   5   5     1949.73     1911.63     69.45 o 
   4   5   5     1746.16     1767.91     65.65 o 
   5   5   5      913.98      798.40     29.80 o 
   6   5   5     1642.43     1722.71     48.37 o 
   7   5   5      296.57      280.50     64.36 o 
   8   5   5      355.17      379.91     25.88 o 
   9   5   5     1868.88     2039.09     85.54 o 
  10   5   5        1.18       16.87     14.97 o 
  11   5   5     1040.30     1039.35     76.77 o 
  12   5   5        6.05       18.04     29.77 o 
  -7   6   5      187.48      187.29     38.31 o 
  -6   6   5      881.06      835.22     52.13 o 
  -5   6   5      126.92      131.21     17.01 o 
  -4   6   5      196.82      221.76     22.72 o 
  -3   6   5      119.93      130.91     10.41 o 
  -2   6   5      488.77      429.56     19.53 o 
  -1   6   5      326.51      270.67     17.13 o 
   0   6   5     1655.40     1359.32     36.57 o 
   1   6   5       61.32       84.26     10.37 o 
   2   6   5    11038.38    10994.16    192.65 o 
   3   6   5     4202.06     3713.30     96.22 o 
   4   6   5      946.08      803.41     34.67 o 
   5   6   5       50.38       77.21     14.37 o 
   6   6   5     2005.00     2146.44     59.33 o 
   7   6   5       87.20       97.75     10.65 o 
   8   6   5     4418.04     4299.11    188.44 o 
   9   6   5      325.81      537.16    112.41 o 
  10   6   5      631.42      646.86     47.83 o 
  11   6   5       53.11      111.21     51.99 o 
  12   6   5      407.76      424.93    308.19 o 
  -7   7   5      309.90      318.62     52.05 o 
  -6   7   5     1888.82     2000.69    126.70 o 
  -5   7   5       35.04      157.38     38.52 o 
  -4   7   5        1.97       41.13     17.85 o 
  -3   7   5     1112.10     1081.53     55.33 o 
  -2   7   5       41.70       42.65      8.65 o 
  -1   7   5      977.79      865.44     31.66 o 
   0   7   5       39.80       34.00      4.98 o 
   1   7   5     2484.55     2159.40     74.82 o 
   2   7   5     3939.78     4156.26    108.58 o 
   3   7   5      395.01      365.86     19.84 o 
   4   7   5     1287.86     1052.61     47.34 o 
   5   7   5     1077.69     1031.67     46.49 o 
   6   7   5      674.83      644.09     29.35 o 
   7   7   5      888.37      863.62     35.67 o 
   8   7   5       41.23       41.11     14.18 o 
   9   7   5     7499.90     7013.80    402.46 o 
  10   7   5      647.70      624.78     46.53 o 
  11   7   5      842.89      911.35     54.96 o 
  12   7   5       10.68       30.41     28.32 o 
  13   7   5      165.96      264.83     57.64 o 
  -7   8   5      106.70      101.38     33.31 o 
  -6   8   5      552.85      517.90     73.89 o 
  -5   8   5      627.60      783.69     65.93 o 
  -4   8   5      549.34      660.77     40.00 o 
  -3   8   5      604.00      577.34     28.25 o 
  -2   8   5     7483.10     6852.32    349.60 o 
  -1   8   5      262.73      226.53     20.88 o 
   0   8   5     2820.26     2776.85    128.70 o 
   1   8   5      212.42      190.08     26.61 o 
   2   8   5     6689.99     6167.47     72.67 o 
   3   8   5     3643.45     3523.96     89.66 o 
   4   8   5     1038.88      957.88     43.68 o 
   5   8   5       27.71       24.98      7.62 o 
   6   8   5     1167.14     1117.71     42.91 o 
   7   8   5     3807.06     3848.56     91.98 o 
   8   8   5     1205.28     1205.56     50.43 o 
   9   8   5        9.65       18.71     10.41 o 
  10   8   5     1023.64     1050.07     46.96 o 
  11   8   5     1927.64     1800.49    107.11 o 
  12   8   5       13.97       23.39     45.62 o 
  -7   9   5       22.64       15.66     21.37 o 
  -6   9   5        2.22       24.65     26.48 o 
  -5   9   5      116.24      135.50     39.74 o 
  -4   9   5      712.31     1058.91     97.42 o 
  -3   9   5      292.78      324.20    110.95 o 
  -2   9   5      230.26      196.20     37.22 o 
  -1   9   5      587.33      557.28     41.55 o 
   0   9   5       19.40       10.26     18.96 o 
   1   9   5     6782.96     6791.72    235.79 o 
   2   9   5      223.15      291.47     37.73 o 
   3   9   5      411.74      342.82     26.31 o 
   4   9   5      118.65      104.85      9.34 o 
   5   9   5      260.72      240.35     19.32 o 
   6   9   5      648.87      503.62     32.76 o 
   7   9   5     1992.78     1925.08     67.78 o 
   8   9   5     2990.02     3069.44     80.22 o 
   9   9   5      387.83      418.22     31.82 o 
  10   9   5      624.98      565.48     29.99 o 
  11   9   5      248.86      200.12     34.96 o 
  12   9   5      542.03      554.45     74.23 o 
  13   9   5        1.80       -8.30     34.13 o 
  -6  10   5       38.70       14.59     18.24 o 
  -5  10   5        3.49       -3.95     26.70 o 
  -4  10   5        7.05       -5.58     29.78 o 
  -3  10   5     1572.86     1501.32     87.63 o 
  -2  10   5     1629.52     1522.80     63.30 o 
  -1  10   5      203.73      216.73     25.24 o 
   0  10   5      297.24      292.30     27.24 o 
   1  10   5       83.37       73.72     17.74 o 
   2  10   5     2268.65     2179.56    104.83 o 
   3  10   5       74.41       88.07     28.71 o 
   4  10   5      367.97      336.39     26.17 o 
   5  10   5     3040.44     2782.46     82.92 o 
   6  10   5     4485.62     4457.42    128.91 o 
   7  10   5      580.89      558.32     35.23 o 
   8  10   5      175.77      182.75     17.73 o 
   9  10   5       21.63        9.53      8.10 o 
  10  10   5      306.40      292.18     28.64 o 
  11  10   5       50.37       63.05     23.21 o 
  12  10   5      191.56      183.50     36.21 o 
  13  10   5      210.72      307.65     60.02 o 
  -4  11   5      866.12      904.93     94.50 o 
  -3  11   5      347.83      236.33     56.88 o 
  -2  11   5      231.91      200.75     28.20 o 
  -1  11   5      351.60      354.33     29.05 o 
   0  11   5      393.06      390.50     60.90 o 
   1  11   5      478.47      478.48     36.78 o 
   2  11   5     1070.97     1024.47     73.06 o 
   3  11   5      317.01      293.92     34.16 o 
   4  11   5     1854.46     1890.58     99.37 o 
   5  11   5      278.55      267.80     34.24 o 
   6  11   5      308.02      308.07     21.12 o 
   7  11   5      735.20      702.82     35.58 o 
   8  11   5      351.02      355.75     20.49 o 
   9  11   5       18.33       18.00      9.00 o 
  10  11   5       94.41       82.69     19.74 o 
  11  11   5      293.68      279.05     32.14 o 
  12  11   5      460.22      392.73     56.46 o 
  -2  12   5      802.56      842.91     89.54 o 
  -1  12   5     1946.36     1875.82     85.33 o 
   0  12   5      101.27       92.57     21.17 o 
   1  12   5       20.39       19.72     17.87 o 
   2  12   5       64.72       39.13     17.86 o 
   3  12   5      302.28      502.87    137.62 o 
   4  12   5      245.39      308.74     44.75 o 
   5  12   5      133.55      138.38     34.37 o 
   6  12   5       14.48        4.10     17.69 o 
   7  12   5      121.61      133.17     23.16 o 
   8  12   5      259.85      267.81     25.51 o 
   9  12   5      210.81      292.16     58.12 o 
  10  12   5      252.31      279.76     30.34 o 
  11  12   5       10.86       32.41     15.77 o 
  -3  13   5     1836.20     1740.41    115.08 o 
  -2  13   5      293.94      267.39     47.73 o 
  -1  13   5     1750.84     1790.69    129.22 o 
   0  13   5      217.53      218.81     27.04 o 
   1  13   5       64.85       45.52     26.14 o 
   2  13   5       12.54       30.20     16.77 o 
   3  13   5     2188.14     2144.47     96.57 o 
   4  13   5       32.28       42.54     20.11 o 
   5  13   5     2662.59     2759.52    120.08 o 
   6  13   5       37.67       53.65     22.81 o 
   7  13   5     5194.62     5674.50    162.61 o 
   8  13   5     2105.72     2079.56     83.89 o 
   9  13   5      325.96      328.39     36.25 o 
  12  13   5      174.47      143.39     34.96 o 
  -2  14   5      450.40      439.62     53.19 o 
  -1  14   5      317.30      408.99     60.71 o 
   0  14   5      250.58      229.88     38.33 o 
   1  14   5      326.69      352.89     45.22 o 
   2  14   5      904.74      876.18     69.73 o 
   3  14   5      212.47      231.87     31.47 o 
   4  14   5      374.78      414.65     48.56 o 
   5  14   5      325.07      282.33     44.05 o 
   6  14   5     2075.95     2099.58     91.42 o 
   7  14   5      120.39      138.29     28.57 o 
   8  14   5      720.08      708.00     87.94 o 
   9  14   5       66.54       76.21     30.03 o 
  11  14   5      386.45      426.36     42.93 o 
   0  15   5       49.88       25.79     28.68 o 
   1  15   5      786.62      818.21     56.15 o 
   2  15   5       14.13       -3.74     29.20 o 
   3  15   5      307.75      320.66     35.63 o 
   7  15   5      816.63      933.71     73.23 o 
   8  15   5       19.58       40.70     16.14 o 
   9  15   5      103.96      137.29     26.36 o 
  10  15   5      706.74      655.50     61.10 o 
   2  16   5     1515.10     1702.25    148.83 o 
   3  16   5      128.33      138.73     29.74 o 
   4  16   5        5.23       60.58     27.20 o 
   5  16   5      149.66      168.16     37.50 o 
   6  16   5      257.71      255.44     37.26 o 
   7  16   5      610.53      678.32     73.89 o 
   8  16   5       48.03       23.81     36.97 o 
  -7 -15   6     2121.58     2034.20    146.62 o 
  -6 -15   6        9.70        2.86     18.53 o 
  -5 -15   6        1.30       21.67     19.89 o 
  -4 -15   6        1.85       22.27     25.78 o 
  -2 -15   6     1005.81     1028.16     83.82 o 
  -1 -15   6        5.81       23.02     31.20 o 
  -9 -14   6     1045.19     1196.05    114.14 o 
  -8 -14   6      385.17      463.96     58.54 o 
  -7 -14   6       16.83       14.76     33.73 o 
  -6 -14   6      501.55      420.84     51.66 o 
  -5 -14   6        1.79       14.59     22.72 o 
  -4 -14   6      554.52      512.13     69.29 o 
  -3 -14   6      281.93      282.07     39.11 o 
  -2 -14   6        2.96        4.46     16.61 o 
  -1 -14   6      380.21      418.22     49.86 o 
   0 -14   6      155.66      165.43     51.11 o 
   1 -14   6      425.44      561.98     71.34 o 
 -10 -13   6      220.74      333.42     55.81 o 
  -9 -13   6       12.58       27.92     32.27 o 
  -6 -13   6      460.46      478.35     46.95 o 
  -5 -13   6        4.30        9.10     32.19 o 
  -4 -13   6       88.27      101.98     40.20 o 
  -3 -13   6      608.82      587.10     44.50 o 
  -2 -13   6      149.78      133.20     22.80 o 
  -1 -13   6        1.11       26.62     19.22 o 
   0 -13   6      854.44      985.73    103.22 o 
   2 -13   6      383.49      390.38     57.32 o 
   3 -13   6       11.82       31.82     36.69 o 
 -11 -12   6       77.06       73.53     39.72 o 
 -10 -12   6       63.31       74.02     53.02 o 
  -9 -12   6      956.43      963.67     72.36 o 
  -8 -12   6      795.68      838.17     63.61 o 
  -7 -12   6      263.69      247.00     54.21 o 
  -6 -12   6        6.32       16.59     11.59 o 
  -5 -12   6      177.98      145.84     38.95 o 
  -4 -12   6      219.63      181.44     25.30 o 
  -3 -12   6      177.32      167.07     29.25 o 
  -2 -12   6      145.73      135.78     24.00 o 
  -1 -12   6       10.87       25.49     19.41 o 
   0 -12   6      172.18      151.96     25.14 o 
   1 -12   6      993.11     1077.37    107.91 o 
   3 -12   6      259.39      295.38    188.30 o 
   4 -12   6      251.64      194.54     50.93 o 
 -10 -11   6        1.12       -0.67     23.51 o 
  -9 -11   6     1089.76     1055.01    117.44 o 
  -8 -11   6      118.18       95.36     23.64 o 
  -7 -11   6      623.45      625.29     38.77 o 
  -6 -11   6      244.77      215.55     18.40 o 
  -5 -11   6      704.28      696.56     48.90 o 
  -4 -11   6        1.48       43.21     17.82 o 
  -3 -11   6     1078.36     1139.00     63.85 o 
  -2 -11   6       15.41       19.36     17.57 o 
  -1 -11   6     1416.27     1315.37     73.77 o 
   0 -11   6      725.35      722.70     69.56 o 
   1 -11   6      307.27      301.45     29.17 o 
   2 -11   6     1006.70      963.00     77.34 o 
   5 -11   6      199.57      182.42     45.31 o 
 -11 -10   6       56.50       77.00     51.41 o 
 -10 -10   6      148.09      168.94     28.20 o 
  -9 -10   6      158.33      189.18     28.20 o 
  -8 -10   6     3713.47     3867.94    162.11 o 
  -7 -10   6       38.34       39.39     28.78 o 
  -6 -10   6      797.66      797.88     47.08 o 
  -5 -10   6      873.30      886.72     44.56 o 
  -4 -10   6     1337.91     1106.91     62.22 o 
  -3 -10   6     4963.95     5126.05    288.84 o 
  -2 -10   6     3570.45     3871.21    284.33 o 
  -1 -10   6     2126.14     2039.43    128.02 o 
   0 -10   6      164.55      124.83     19.55 o 
   1 -10   6      850.59      779.25     60.69 o 
   2 -10   6      533.16      577.72     63.57 o 
   3 -10   6      459.93      427.45     57.42 o 
   4 -10   6        6.57       38.22     38.84 o 
   6 -10   6       35.56       55.60     33.30 o 
 -12  -9   6        0.73       -7.72     39.49 o 
 -11  -9   6      954.41      890.92     72.61 o 
 -10  -9   6       98.71      108.42     21.56 o 
  -9  -9   6     2068.34     2125.69    100.03 o 
  -8  -9   6      348.02      352.68     34.64 o 
  -7  -9   6      386.89      408.83     43.79 o 
  -6  -9   6     4624.62     4673.73    116.12 o 
  -5  -9   6       69.74       81.59     13.93 o 
  -4  -9   6     3481.75     3898.04    218.38 o 
  -3  -9   6     2057.68     1993.79     85.60 o 
  -2  -9   6     4063.60     3798.28     99.70 o 
  -1  -9   6       59.62       42.97     11.47 o 
   0  -9   6     1051.32      985.84     58.85 o 
   1  -9   6        2.55        4.46      8.89 o 
   2  -9   6     2380.09     2491.61    120.27 o 
   3  -9   6     1166.44     1079.06     87.47 o 
   4  -9   6      569.82      528.77     69.75 o 
   5  -9   6      105.03      117.05     38.49 o 
   7  -9   6     1331.44     1339.52    115.01 o 
 -12  -8   6     1879.84     1997.52    110.26 o 
 -11  -8   6      300.69      270.93     53.41 o 
 -10  -8   6     1135.51     1321.95     89.89 o 
  -9  -8   6      289.69      306.86     35.12 o 
  -8  -8   6     1384.43     1434.36     67.51 o 
  -7  -8   6      250.48      267.52     28.78 o 
  -6  -8   6       50.91       39.05      9.80 o 
  -5  -8   6     3557.85     3477.97     72.35 o 
  -4  -8   6        1.22       17.43     10.61 o 
  -3  -8   6     1801.38     1595.47     65.01 o 
  -2  -8   6     5367.83     5217.05    128.05 o 
  -1  -8   6      426.34      350.27     23.11 o 
   0  -8   6       60.20       56.77      9.06 o 
   1  -8   6      159.72      140.98     16.68 o 
   2  -8   6        2.66        4.72      9.34 o 
   3  -8   6      346.59      318.00     28.69 o 
   4  -8   6        6.91       21.64     25.31 o 
   5  -8   6     1135.83     1103.25    104.47 o 
   6  -8   6      637.11      595.12     65.24 o 
   8  -8   6      356.37      403.65     58.42 o 
 -12  -7   6        5.38       19.03     13.53 o 
 -11  -7   6     1044.94     1103.75    788.73 o 
 -10  -7   6      147.53      179.68     29.24 o 
  -9  -7   6      530.70      561.32     46.36 o 
  -8  -7   6        0.66       24.23     15.14 o 
  -7  -7   6      775.39      750.49     83.16 o 
  -6  -7   6     1566.96     1557.08     50.22 o 
  -5  -7   6      474.05      406.67     28.58 o 
  -4  -7   6     3341.08     3359.56    144.04 o 
  -3  -7   6     1672.63     1568.46     54.57 o 
  -2  -7   6       18.00       36.40     18.27 o 
  -1  -7   6     2111.50     2069.09     84.68 o 
   0  -7   6      472.78      422.96     18.71 o 
   1  -7   6     1773.61     1701.94     59.84 o 
   2  -7   6      324.75      254.68     14.32 o 
   3  -7   6     1201.75     1063.81     40.58 o 
   4  -7   6     1750.06     1732.65     97.13 o 
   5  -7   6       18.69       23.18     14.07 o 
   6  -7   6     1180.67     1249.28    109.72 o 
   7  -7   6       44.61       44.73     19.79 o 
   9  -7   6       86.79      122.24     39.09 o 
 -12  -6   6        7.71       33.39     26.62 o 
 -11  -6   6        6.68        4.45     18.36 o 
 -10  -6   6        7.84       21.96     13.29 o 
  -9  -6   6      827.51      886.77     59.67 o 
  -8  -6   6      232.70      259.71     29.86 o 
  -7  -6   6       41.01       71.04     22.38 o 
  -6  -6   6        9.84        7.95      6.03 o 
  -5  -6   6      802.01      744.59     31.17 o 
  -4  -6   6       36.37       28.68      6.98 o 
  -3  -6   6      616.07      586.94     24.28 o 
  -2  -6   6      583.94      616.74     21.93 o 
  -1  -6   6      275.10      270.77     15.82 o 
   0  -6   6     1430.17     1491.88     40.80 o 
   1  -6   6     2995.98     2707.94     70.38 o 
   2  -6   6      863.80      872.04     33.82 o 
   3  -6   6     2179.57     2099.51     73.40 o 
   4  -6   6        8.30      275.41     32.99 o 
   5  -6   6     3849.68     4302.68    126.27 o 
   6  -6   6     1421.36     1389.66     60.38 o 
   7  -6   6      378.47      374.15     36.40 o 
   8  -6   6      411.79      433.72     64.22 o 
 -12  -5   6       59.28       61.74     39.77 o 
 -11  -5   6        2.01       14.28     10.47 o 
 -10  -5   6       63.89       46.34     19.57 o 
  -9  -5   6      886.54      910.65     66.53 o 
  -8  -5   6     4127.64     4246.12    324.17 o 
  -7  -5   6      765.73      777.77     48.27 o 
  -6  -5   6      938.69      953.88     50.33 o 
  -5  -5   6      233.59      208.93     13.82 o 
  -4  -5   6      767.16      821.52     39.02 o 
  -3  -5   6     3741.30     3730.93     98.68 o 
  -2  -5   6       60.90       24.99      7.33 o 
  -1  -5   6      884.43      938.14     32.11 o 
   1  -5   6      280.48      265.38     18.06 o 
   2  -5   6     1498.14     1246.74     54.17 o 
   3  -5   6     1223.18     1184.29     50.91 o 
   4  -5   6     1686.33     2199.89     74.71 o 
   5  -5   6     1125.10     1000.15     55.98 o 
   6  -5   6      700.44     1137.02    122.60 o 
   7  -5   6     2745.21     2703.68    177.54 o 
   8  -5   6     1256.77     1183.28     64.68 o 
   9  -5   6        2.83        1.45     13.76 o 
 -12  -4   6      121.79      111.52     46.31 o 
 -11  -4   6      383.26      399.31     62.60 o 
 -10  -4   6     1086.49     1083.60     73.17 o 
  -9  -4   6        1.39       51.15     93.31 o 
  -8  -4   6     3302.55     4679.41    682.76 o 
  -7  -4   6      319.11      322.10     30.70 o 
  -6  -4   6     3621.15     4116.41    202.26 o 
  -5  -4   6        5.87        3.65      5.03 o 
  -4  -4   6     2965.37     2895.25     77.81 o 
  -3  -4   6      246.94      317.69     40.16 o 
  -2  -4   6     3011.34     3046.81     82.07 o 
  -1  -4   6        4.95       14.05     11.23 o 
   0  -4   6     3701.22     3660.88     95.33 o 
   1  -4   6      699.16      511.28     46.06 o 
   2  -4   6      667.46      524.28     23.80 o 
   3  -4   6      182.84      150.28     12.23 o 
   4  -4   6      337.93      367.77     57.31 o 
   5  -4   6      632.74     1024.41     54.46 o 
   6  -4   6      925.58     1043.81     65.85 o 
   7  -4   6      932.23      816.41     48.31 o 
   8  -4   6     2026.55     1999.12     89.75 o 
   9  -4   6       20.17       -2.22     17.25 o 
  10  -4   6       31.23       35.81     32.09 o 
 -12  -3   6      653.08      919.44     91.40 o 
 -11  -3   6       20.11       42.49     30.14 o 
 -10  -3   6      180.25      152.13     27.77 o 
  -9  -3   6      645.81      667.52     66.61 o 
  -8  -3   6      367.41      410.39     46.65 o 
  -7  -3   6     2841.34     3655.82    142.74 o 
  -6  -3   6      462.87      512.64     33.22 o 
  -5  -3   6     1909.04     2172.43     55.95 o 
  -4  -3   6      319.38      353.83     14.93 o 
  -3  -3   6    10190.24    11233.97    179.19 o 
  -2  -3   6     3666.60     4018.93    127.25 o 
  -1  -3   6      696.54      746.61     33.75 o 
   0  -3   6      239.35      198.88     19.94 o 
   1  -3   6       93.07       71.44     11.70 o 
   2  -3   6     6072.66     5678.58     79.50 o 
   3  -3   6     5220.85     5323.64     94.61 o 
   4  -3   6      388.91      314.70     10.51 o 
   5  -3   6      450.23      396.84     25.51 o 
   6  -3   6       76.08       81.77     16.06 o 
   7  -3   6     1233.44     1134.20    104.04 o 
   8  -3   6      299.97      305.06     29.54 o 
   9  -3   6       12.62       13.28     10.96 o 
  10  -3   6       45.65       23.72     13.28 o 
  11  -3   6       45.03       42.90     37.57 o 
 -12  -2   6      430.32      525.69     64.43 o 
 -11  -2   6       20.97       20.41     20.90 o 
 -10  -2   6      699.86      748.15     80.46 o 
  -9  -2   6       31.15       22.18     20.17 o 
  -8  -2   6     2587.47     2855.71    122.29 o 
  -7  -2   6      615.40      639.14     50.57 o 
  -6  -2   6     5425.60     5658.75    182.38 o 
  -5  -2   6     1524.84     1440.36     58.77 o 
  -4  -2   6      970.30      893.74     40.86 o 
  -3  -2   6     3262.47     3741.35    164.59 o 
  -2  -2   6      139.62      155.90      8.46 o 
  -1  -2   6    26050.93    27244.74    547.27 o 
   0  -2   6      832.54      856.09     59.01 o 
   1  -2   6     7082.38     7105.59    194.74 o 
   2  -2   6     6077.99     5945.89    138.69 o 
   3  -2   6     4179.63     4403.84     69.83 o 
   4  -2   6      769.61      785.79     24.25 o 
   5  -2   6      278.18      302.62     21.70 o 
   6  -2   6      359.57      360.17     29.75 o 
   7  -2   6     1929.40     1914.79     82.97 o 
   8  -2   6        8.31        9.61     13.36 o 
   9  -2   6       82.23       51.73     25.05 o 
  10  -2   6       42.32       29.20     16.11 o 
 -12  -1   6      271.51      282.59     45.48 o 
 -10  -1   6     2114.88     2204.35    132.81 o 
  -9  -1   6     1042.84     1067.69     60.44 o 
  -8  -1   6      824.46      771.27     48.21 o 
  -7  -1   6     2843.35     2841.66     77.47 o 
  -6  -1   6     2952.93     3029.45    122.24 o 
  -5  -1   6      153.30      143.55     17.92 o 
  -4  -1   6     5304.38     6722.72    442.33 o 
  -3  -1   6      827.37      874.30     39.37 o 
  -2  -1   6     3210.08     3677.26     55.89 o 
  -1  -1   6      635.52      719.51     33.50 o 
   0  -1   6    19966.11    21162.50    535.09 o 
   1  -1   6     1006.25     1072.78     33.62 o 
   2  -1   6     4090.77     3881.80     86.04 o 
   3  -1   6       78.90       49.21      5.97 o 
   4  -1   6     1252.54     1335.32     42.87 o 
   5  -1   6        9.31       10.63     11.48 o 
   6  -1   6      150.02      181.17     18.47 o 
   7  -1   6      934.11      867.51     49.85 o 
   8  -1   6     4026.90     3903.68    205.19 o 
   9  -1   6      255.35      257.75     33.19 o 
  10  -1   6        1.87       13.52     11.18 o 
 -12   0   6       36.05       22.08     15.33 o 
 -10   0   6      855.47      853.44     84.75 o 
  -9   0   6      420.38      438.24     45.43 o 
  -8   0   6       11.32        8.53      9.51 o 
  -7   0   6      249.33      254.96     31.68 o 
  -6   0   6       21.77       15.46      5.58 o 
  -5   0   6     9539.81     9996.48    333.90 o 
  -4   0   6      201.47      163.46     16.66 o 
  -3   0   6     1501.06     1630.28     50.67 o 
  -2   0   6     1195.42     1408.62     39.15 o 
  -1   0   6     1214.05     1614.69     74.02 o 
   0   0   6     1606.75     1843.66    107.24 o 
   1   0   6     2057.90     2055.93     59.56 o 
   2   0   6     4852.22     4871.91     63.24 o 
   3   0   6      145.77      192.51     11.18 o 
   4   0   6     2144.14     2289.26     72.52 o 
   5   0   6    10535.31    10512.08    278.61 o 
   6   0   6      842.34      841.47     48.47 o 
   7   0   6      324.31      280.92     23.32 o 
   8   0   6      673.54      595.05     35.68 o 
   9   0   6       22.42       33.47     15.99 o 
  10   0   6     2179.09     2084.42     91.10 o 
  11   0   6       77.40       77.35     30.15 o 
 -10   1   6     2265.26     2115.22    141.09 o 
  -9   1   6      435.42      398.86     49.98 o 
  -8   1   6       34.81       26.28     20.86 o 
  -7   1   6       35.49       45.47     17.25 o 
  -6   1   6     1861.14     1780.85     62.22 o 
  -5   1   6       33.72       16.07      7.38 o 
  -4   1   6     4246.15     4663.17    328.67 o 
  -3   1   6     1139.20     1524.43     57.01 o 
  -2   1   6     3824.69     4752.73    107.50 o 
  -1   1   6     4341.85     5444.15    209.45 o 
   0   1   6      378.16      468.02     23.08 o 
   1   1   6     3088.43     3255.35    226.21 o 
   2   1   6      687.55      635.86     35.92 o 
   3   1   6       94.44      110.01     10.04 o 
   4   1   6      711.11      575.75     28.03 o 
   5   1   6        0.41       -1.64      7.10 o 
   6   1   6     9680.97     9135.43    124.83 o 
   7   1   6       38.99       30.37      7.51 o 
   8   1   6     1745.73     1665.77     72.79 o 
   9   1   6      335.59      343.33     37.01 o 
  10   1   6      946.10      853.92     63.67 o 
  11   1   6     4009.48     4400.47    244.50 o 
  12   1   6      162.98      168.83     43.32 o 
 -10   2   6      528.68      432.62     71.77 o 
  -9   2   6       67.04       74.93     31.51 o 
  -8   2   6      364.25      307.55     34.01 o 
  -7   2   6        6.13       17.34     10.01 o 
  -6   2   6      453.95      457.82     28.87 o 
  -5   2   6      272.69      248.29     13.77 o 
  -4   2   6       10.15       12.67      6.75 o 
  -3   2   6       44.36       12.33      5.58 o 
  -2   2   6       20.38        9.71      6.10 o 
  -1   2   6     1439.04     1848.45     98.02 o 
   0   2   6     6743.81     8734.09    355.03 o 
   1   2   6    10867.90    12429.89   1037.33 o 
   3   2   6      637.97      662.20     30.69 o 
   4   2   6    10895.75    11474.86    798.15 o 
   5   2   6    15044.49    14781.21    424.76 o 
   6   2   6     2358.90     2192.71    230.56 o 
   7   2   6     3830.71     3582.97    130.93 o 
   8   2   6        1.02        2.61      9.13 o 
   9   2   6      981.73      914.27     63.94 o 
  10   2   6      661.45      645.15     50.91 o 
  11   2   6       21.45       34.13     20.37 o 
 -10   3   6      128.20      128.54     43.22 o 
  -9   3   6      905.37      906.19     83.77 o 
  -8   3   6      477.28      571.57     45.64 o 
  -7   3   6       46.85       42.97     14.45 o 
  -6   3   6     2501.07     2438.87     80.73 o 
  -5   3   6       43.07       53.35      8.70 o 
  -4   3   6     2530.98     2348.08     61.85 o 
  -3   3   6     1339.01     1042.44     34.86 o 
  -2   3   6     3507.13     3504.24     90.55 o 
  -1   3   6     4195.02     4210.42    213.65 o 
   0   3   6      611.57      697.42     60.58 o 
   1   3   6    10398.63    10460.21    223.94 o 
   2   3   6     4169.54     4726.94    108.50 o 
   4   3   6     2628.11     2829.20     77.33 o 
   5   3   6      193.72      129.00     31.43 o 
   6   3   6      146.78      123.07     12.38 o 
   7   3   6      198.36      172.50     19.30 o 
   8   3   6      795.87      733.82     33.79 o 
   9   3   6       24.01       54.63     36.21 o 
  10   3   6      385.31      378.86     37.45 o 
  11   3   6     1181.04     1179.72    120.64 o 
 -10   4   6      526.49      523.66     79.27 o 
  -9   4   6        2.54       24.53     20.21 o 
  -8   4   6     4028.27     3904.16    222.85 o 
  -7   4   6      213.24      212.30     37.28 o 
  -6   4   6      105.10      104.43     11.34 o 
  -5   4   6      537.12      550.11     33.11 o 
  -4   4   6      469.02      414.86     23.99 o 
  -3   4   6      143.88      155.77     12.20 o 
  -2   4   6     1803.07     1843.94     64.31 o 
  -1   4   6     1813.73     1688.56     74.67 o 
   0   4   6      384.81      354.75     28.61 o 
   1   4   6       69.32       50.31      8.47 o 
   2   4   6       36.47       40.47      8.35 o 
   3   4   6      353.78      318.34     25.26 o 
   4   4   6     8014.54     8640.17    115.91 o 
   5   4   6      295.97      235.75     17.20 o 
   6   4   6        1.76        3.82      5.10 o 
   7   4   6       30.93       27.23      8.96 o 
   8   4   6      223.87      249.99     19.14 o 
   9   4   6     1062.43     1025.50     56.62 o 
  10   4   6      190.68      201.66     31.78 o 
  11   4   6      237.71      215.85     55.60 o 
  -9   5   6      569.87      596.25     76.94 o 
  -8   5   6      158.85      119.57     30.30 o 
  -7   5   6     1259.39     1351.76    113.81 o 
  -6   5   6     1383.50     1435.68     84.40 o 
  -5   5   6      843.12      896.86     41.70 o 
  -4   5   6       19.94       13.63      7.82 o 
  -3   5   6     1534.47     1451.36     49.88 o 
  -2   5   6      637.09      502.56     27.39 o 
  -1   5   6      439.87      439.75     21.07 o 
   0   5   6      238.20      194.33     18.00 o 
   1   5   6      274.44      234.39     19.78 o 
   2   5   6     3341.81     3316.77    184.00 o 
   3   5   6     2456.56     2547.53     69.84 o 
   4   5   6      300.98      357.11     26.64 o 
   5   5   6      119.54       94.15     12.11 o 
   6   5   6       93.50       75.21     17.07 o 
   7   5   6      614.57      630.71     28.00 o 
   8   5   6     1756.06     1793.69     62.76 o 
   9   5   6       13.36       80.09     20.04 o 
  10   5   6      162.13      165.91     19.13 o 
  11   5   6      315.35      292.79     54.35 o 
  -7   6   6       44.81       44.89     12.41 o 
  -6   6   6      882.09      990.66     57.14 o 
  -5   6   6    10866.06    12472.69    451.75 o 
  -4   6   6     6984.53     6930.36    156.11 o 
  -3   6   6       14.27        9.56      8.51 o 
  -2   6   6      800.29      849.55     21.48 o 
  -1   6   6      121.62      115.30     10.93 o 
   0   6   6     3291.66     3320.40     87.64 o 
   1   6   6     2940.14     2516.83    104.89 o 
   2   6   6     6501.77     6073.08    109.71 o 
   3   6   6     3875.95     3616.57     95.88 o 
   4   6   6     7153.49     7033.23    362.08 o 
   5   6   6      790.39      882.73     41.07 o 
   6   6   6      506.81      593.91     25.10 o 
   7   6   6      870.98      838.31     35.98 o 
   8   6   6      193.51      220.66     26.05 o 
   9   6   6      877.52      974.63     63.06 o 
  10   6   6      185.63      217.55     26.26 o 
  11   6   6      856.61      826.18     89.47 o 
  12   6   6       10.36      117.72     53.54 o 
  -6   7   6     1702.85     2383.25    142.71 o 
  -5   7   6      780.86     1074.92     63.66 o 
  -4   7   6     4669.29     4719.09    132.09 o 
  -3   7   6      383.71      393.25     24.64 o 
  -2   7   6       10.17       14.04      7.14 o 
  -1   7   6      302.90      309.65     29.30 o 
   0   7   6     5209.78     5130.47     61.55 o 
   1   7   6       69.79       93.69     12.98 o 
   2   7   6     7271.48     7494.26    132.54 o 
   3   7   6     1029.51      820.85     30.96 o 
   4   7   6     1959.32     1680.62     78.56 o 
   5   7   6     1269.06     1263.80     55.93 o 
   6   7   6     1475.18     1503.88     53.01 o 
   7   7   6      154.16      162.06     14.82 o 
   8   7   6     2814.91     2820.62     71.28 o 
   9   7   6     1255.77     1257.65     83.72 o 
  10   7   6     1332.00     1505.47     66.97 o 
  11   7   6      700.00      664.64    100.00 o 
  12   7   6       97.21      213.30     47.82 o 
  -6   8   6      385.65      326.11     45.90 o 
  -5   8   6     2609.49     2619.82    159.13 o 
  -4   8   6     1277.69     1303.47     56.14 o 
  -3   8   6      152.67      136.19     16.99 o 
  -2   8   6      446.33      410.83     34.86 o 
  -1   8   6       34.14       61.33     15.12 o 
   0   8   6     1171.83     1155.60     52.02 o 
   1   8   6     7127.29     6762.69    130.88 o 
   2   8   6       70.54       48.29      6.88 o 
   3   8   6     3774.92     3813.16    105.49 o 
   4   8   6       92.20       75.61      8.79 o 
   5   8   6      597.40      436.47     22.83 o 
   6   8   6     8521.91     9034.34    350.26 o 
   7   8   6     2797.32     2904.85     78.78 o 
   8   8   6        2.69       18.30      8.45 o 
   9   8   6      805.73      782.24     37.63 o 
  10   8   6     1365.23     1409.25     73.65 o 
  11   8   6     1757.38     1678.13     71.64 o 
  12   8   6       84.62       67.56     45.07 o 
  -6   9   6       57.19      111.00     33.84 o 
  -5   9   6      164.83      229.37    212.44 o 
  -4   9   6        3.69       30.42     28.96 o 
  -3   9   6       12.39       20.65     17.47 o 
  -2   9   6      230.45      215.00     21.10 o 
  -1   9   6      906.35      785.09     45.02 o 
   0   9   6     1926.66     1754.82     69.36 o 
   1   9   6      506.38      485.81     37.64 o 
   2   9   6     3803.65     3713.28    116.44 o 
   3   9   6        5.67        5.33      6.42 o 
   4   9   6      151.34      131.97     16.55 o 
   5   9   6      704.83      591.25     34.35 o 
   6   9   6     3001.40     2704.03     58.45 o 
   7   9   6      692.95      622.26     33.86 o 
   8   9   6      318.22      337.06     23.56 o 
   9   9   6      206.69      233.49     27.14 o 
  10   9   6      249.32      232.74     19.97 o 
  11   9   6     2535.80     2384.90     91.82 o 
  -5  10   6      102.91       97.46     40.22 o 
  -4  10   6      312.56      373.47     66.71 o 
  -3  10   6      130.95      156.59     26.72 o 
  -2  10   6       28.65       31.39     15.30 o 
  -1  10   6      117.68      130.19     21.07 o 
   0  10   6      250.75      249.11     23.86 o 
   1  10   6     1045.93     1028.76     51.77 o 
   2  10   6       37.52       53.60     19.37 o 
   3  10   6     1430.07     1545.41    137.44 o 
   4  10   6     2546.06     2518.38    162.75 o 
   5  10   6      249.79      209.14     23.43 o 
   6  10   6     1736.40     1694.98     41.69 o 
   7  10   6      430.19      389.63     25.45 o 
   8  10   6      259.18      217.48     21.13 o 
   9  10   6      159.28      165.93     18.65 o 
  10  10   6       96.52      105.00     20.19 o 
  11  10   6       29.10        3.61     18.28 o 
  12  10   6     1615.97     1348.51     78.73 o 
  13  10   6        0.93      -25.69     35.87 o 
  -4  11   6       26.07       57.46     38.67 o 
  -3  11   6     1947.33     1834.78    113.19 o 
  -2  11   6     1712.37     1674.20     76.83 o 
  -1  11   6       44.55       37.95     16.57 o 
   0  11   6     1538.79     1474.19     65.91 o 
   1  11   6      995.56      944.75    104.80 o 
   2  11   6      104.11      151.47     33.52 o 
   3  11   6     1616.24     2648.56    136.58 o 
   4  11   6      418.25      354.96     33.99 o 
   5  11   6      675.09      609.80     41.57 o 
   6  11   6      871.55      840.50     48.31 o 
   7  11   6       41.49       53.04     12.59 o 
   8  11   6      126.45      156.16     17.06 o 
   9  11   6       35.21       31.34     11.11 o 
  10  11   6     1518.70     1573.31     57.70 o 
  11  11   6      362.03      316.80     45.51 o 
  12  11   6        2.09       13.32     23.23 o 
  13  11   6      607.66      631.54     69.62 o 
  -3  12   6       77.27      118.60     45.94 o 
  -2  12   6      977.65      950.49     91.16 o 
  -1  12   6      384.20      360.86     30.93 o 
   0  12   6        0.45       10.78     13.20 o 
   1  12   6      377.54      348.03     29.21 o 
   2  12   6     1334.69     1269.70     61.01 o 
   3  12   6       19.36       15.75     21.46 o 
   4  12   6     1355.19     2286.59     89.23 o 
   5  12   6     1077.44     1051.53     70.07 o 
   6  12   6        3.03        5.71     15.46 o 
   7  12   6     1449.11     1460.50     84.16 o 
   8  12   6      680.83      717.22     46.04 o 
   9  12   6       62.47       72.17     16.39 o 
  10  12   6      114.25      117.09     21.77 o 
  11  12   6      260.29      261.24     33.35 o 
  -3  13   6      248.36      218.43     45.31 o 
  -2  13   6      361.09      324.66     52.52 o 
  -1  13   6       21.42       34.23     22.34 o 
   0  13   6      714.12      622.71     52.66 o 
   1  13   6      137.82      153.99     32.22 o 
   2  13   6     1014.01     1023.36     50.56 o 
   3  13   6      381.93      361.31     41.09 o 
   4  13   6      425.07      427.25     35.20 o 
   5  13   6      276.37      256.51     29.78 o 
   6  13   6     1138.15     1120.94     76.33 o 
   7  13   6      199.34      221.04     38.23 o 
   8  13   6     1392.02     1364.36     75.02 o 
   9  13   6      360.33      313.06     28.31 o 
  10  13   6       15.23       29.58     15.41 o 
  -2  14   6      109.36      124.50     41.56 o 
  -1  14   6      380.65      271.27     48.97 o 
   0  14   6      225.23      219.41     33.35 o 
   1  14   6     1641.09     1565.84    164.67 o 
   2  14   6       32.62       48.76     19.39 o 
   3  14   6       68.40       47.51     18.00 o 
   4  14   6       58.13       73.75     18.81 o 
   5  14   6     1016.98      981.86     57.92 o 
   6  14   6      189.82      204.47     48.26 o 
   7  14   6     2258.22     2512.60    107.21 o 
   8  14   6      992.77     1098.43    785.04 o 
   9  14   6     1673.98     1830.21     95.83 o 
  10  14   6       53.42       63.58     34.17 o 
  11  14   6       57.27       91.10     34.55 o 
   0  15   6      704.64      742.21    100.90 o 
   1  15   6        9.63       61.17     36.13 o 
   3  15   6      170.06      170.81     29.52 o 
   6  15   6     2097.09     2117.17    109.73 o 
   7  15   6     1356.32     1456.36     91.00 o 
   8  15   6      950.49      979.18     66.67 o 
   9  15   6      220.90      313.07     45.54 o 
  10  15   6      287.53      410.67     77.26 o 
   2  16   6      202.66      197.61     36.80 o 
   3  16   6       88.58      178.90     41.14 o 
   4  16   6        8.43       29.47     19.52 o 
   5  16   6      516.29      715.00     68.23 o 
   6  16   6      322.66      325.04     40.86 o 
   7  16   6      140.08      164.87     44.25 o 
   8  16   6      617.30      574.33     60.83 o 
  -6 -15   7      652.65      883.12     90.95 o 
  -5 -15   7        1.57       17.70     24.86 o 
  -4 -15   7       46.15       42.48     21.39 o 
  -3 -15   7      161.41      107.13     33.03 o 
  -2 -15   7       31.84       33.94     24.37 o 
  -8 -14   7      492.05      659.13     86.73 o 
  -7 -14   7     1620.88     1591.23    136.89 o 
  -6 -14   7      159.61      182.85     37.84 o 
  -5 -14   7      163.28      173.10     45.08 o 
  -4 -14   7       39.58       29.47     23.95 o 
  -3 -14   7       85.97       96.83     27.76 o 
  -2 -14   7      443.62      387.05     51.48 o 
  -1 -14   7      118.89      121.09     41.25 o 
   0 -14   7     1415.34     1480.43    111.75 o 
   1 -14   7      100.84      115.46     62.69 o 
  -9 -13   7     2643.58     2816.58    192.04 o 
  -7 -13   7       14.71       10.43     23.31 o 
  -6 -13   7       12.51       26.34     18.43 o 
  -5 -13   7     1093.62     1135.74    105.23 o 
  -4 -13   7       10.55       23.15     16.25 o 
  -3 -13   7        5.75       34.45     23.04 o 
  -2 -13   7      150.45      140.25     23.79 o 
  -1 -13   7       64.75       68.69     27.48 o 
   2 -13   7      291.42      302.49     58.96 o 
 -10 -12   7      114.66      158.53     39.08 o 
  -9 -12   7       34.10       26.23     20.14 o 
  -8 -12   7      791.86      791.33     88.48 o 
  -7 -12   7        5.06       -0.22     40.49 o 
  -6 -12   7      872.96      810.10     47.85 o 
  -5 -12   7      151.57      152.73     34.20 o 
  -4 -12   7      388.41      398.34     38.63 o 
  -3 -12   7      174.48      149.74     31.00 o 
  -2 -12   7       27.35       29.70     20.34 o 
  -1 -12   7       18.40       37.32     23.44 o 
   0 -12   7       12.76       17.42     34.93 o 
   1 -12   7     1710.95     1682.50    175.90 o 
   3 -12   7       24.16       61.81     36.21 o 
   4 -12   7      133.41      209.30     68.95 o 
 -11 -11   7       36.62       22.24     15.19 o 
  -9 -11   7      209.58      246.55     40.32 o 
  -8 -11   7       32.83       23.93     19.78 o 
  -7 -11   7      177.20      136.82     33.20 o 
  -6 -11   7       71.43       68.24     14.38 o 
  -5 -11   7      112.70      106.63     15.39 o 
  -4 -11   7     1684.30     1617.57     86.74 o 
  -3 -11   7      265.52      270.49     26.49 o 
  -2 -11   7       15.00        4.75     16.51 o 
  -1 -11   7      197.49      169.69     31.99 o 
   0 -11   7      192.45      183.10     26.44 o 
   1 -11   7      302.56      346.66     31.27 o 
   5 -11   7       24.19       32.45     26.06 o 
 -10 -10   7       61.25       66.16     24.64 o 
  -9 -10   7     1794.92     1879.58     90.46 o 
  -8 -10   7      521.10      481.05     47.84 o 
  -7 -10   7     1469.50     1358.67     85.08 o 
  -6 -10   7      106.54       85.21     15.77 o 
  -5 -10   7       93.83      118.21     26.61 o 
  -4 -10   7     1728.26     1697.36     71.11 o 
  -3 -10   7     2928.08     2856.92     85.96 o 
  -2 -10   7     1318.96     1370.38    202.99 o 
  -1 -10   7       60.41       75.65     20.07 o 
   0 -10   7      319.76      338.00     34.61 o 
   1 -10   7        0.28       18.11      8.66 o 
   2 -10   7      269.81      174.12     42.30 o 
   3 -10   7       89.77      241.13     60.46 o 
   4 -10   7      720.74      747.98     84.79 o 
   6 -10   7       80.09       95.02     39.67 o 
 -12  -9   7     1170.62     1420.49    129.79 o 
 -10  -9   7     2051.41     2276.14    159.38 o 
  -9  -9   7      131.29       96.06     36.91 o 
  -8  -9   7     1372.13     1365.43     86.55 o 
  -7  -9   7        9.42        7.41     24.54 o 
  -6  -9   7       56.89       56.70      9.57 o 
  -5  -9   7     1993.62     1878.80    103.65 o 
  -4  -9   7     3179.05     3205.80     98.25 o 
  -3  -9   7      218.37      201.45     31.09 o 
  -2  -9   7     1134.41     1092.03     41.59 o 
  -1  -9   7     1287.23     1208.41     51.47 o 
   0  -9   7        0.35       15.62      8.95 o 
   1  -9   7      104.37      107.06     16.04 o 
   2  -9   7       29.85       23.93      9.49 o 
   3  -9   7       38.60       63.24     37.74 o 
   4  -9   7       22.18       56.28     33.32 o 
   5  -9   7      214.61      233.54     49.96 o 
   7  -9   7      427.90      432.23     88.49 o 
 -12  -8   7       61.16      109.04     45.14 o 
 -11  -8   7      985.22     1036.46     80.60 o 
 -10  -8   7      291.01      335.36     41.80 o 
  -9  -8   7     1046.96     1121.68     72.02 o 
  -8  -8   7      126.74      121.81     24.42 o 
  -7  -8   7     1422.77     1571.90    116.89 o 
  -6  -8   7     3161.21     3359.28     99.53 o 
  -5  -8   7      514.14      475.98     40.36 o 
  -4  -8   7     7347.83     7848.99    158.13 o 
  -3  -8   7      385.32      351.67     21.02 o 
  -2  -8   7     2182.04     2041.11     63.75 o 
  -1  -8   7     1161.46     1066.93     48.96 o 
   0  -8   7      115.68      110.91     14.34 o 
   1  -8   7      446.45      410.32     25.08 o 
   2  -8   7     1390.63     1406.64     55.03 o 
   3  -8   7      676.13      670.96     61.54 o 
   4  -8   7      289.01      343.35     52.17 o 
   5  -8   7       32.14       30.99     26.70 o 
   6  -8   7      417.36      489.53     65.54 o 
   8  -8   7      166.69      209.92     47.05 o 
 -12  -7   7       68.79       39.11     19.40 o 
 -11  -7   7     1932.23     2009.48    105.75 o 
 -10  -7   7     2682.75     2932.18    114.46 o 
  -9  -7   7      359.18      365.75     31.63 o 
  -8  -7   7     1223.91     1269.81     64.25 o 
  -7  -7   7     1093.94     1027.45     73.72 o 
  -6  -7   7      947.99      904.52     40.69 o 
  -5  -7   7     2805.66     2742.38     58.78 o 
  -4  -7   7      250.36      290.51     25.41 o 
  -3  -7   7      408.24      397.17     20.16 o 
  -2  -7   7     1449.64     1505.98     53.75 o 
  -1  -7   7      617.90      565.03     27.16 o 
   0  -7   7      126.85      130.71     11.42 o 
   1  -7   7     2254.06     2363.46     81.05 o 
   2  -7   7      723.27      656.14     35.91 o 
   3  -7   7     1303.67     1680.41     67.57 o 
   4  -7   7      183.95      273.75     34.04 o 
   5  -7   7      510.09      518.16     43.43 o 
   6  -7   7      598.47      579.51     59.09 o 
   7  -7   7     1355.18     1376.70    150.23 o 
   9  -7   7      643.68      697.58     65.00 o 
 -12  -6   7        7.53       37.11     27.94 o 
 -11  -6   7       79.59       68.23     29.65 o 
 -10  -6   7      331.02      409.97     78.27 o 
  -9  -6   7      332.98      315.88     31.01 o 
  -8  -6   7      217.69      209.09     25.49 o 
  -7  -6   7      326.81      420.84     31.22 o 
  -6  -6   7      973.05      876.38     38.73 o 
  -5  -6   7        6.84        5.90      6.63 o 
  -4  -6   7     4933.41     5246.20    121.57 o 
  -3  -6   7      109.60      131.31     22.02 o 
  -2  -6   7     1533.32     1558.44     44.43 o 
  -1  -6   7        1.57        7.74      4.83 o 
   0  -6   7     2275.60     2319.42     61.47 o 
   1  -6   7       20.32       13.57      7.88 o 
   2  -6   7     1290.47     1247.96     43.59 o 
   3  -6   7     2305.95     2315.92     69.09 o 
   4  -6   7      473.31      753.40     57.38 o 
   5  -6   7       56.60       89.04     20.16 o 
   6  -6   7      208.65      183.26     28.64 o 
   7  -6   7      735.15      771.45     54.80 o 
   8  -6   7     1294.83     1312.81    136.75 o 
 -12  -5   7       50.03       40.06     36.42 o 
 -11  -5   7       16.99       21.67     18.33 o 
 -10  -5   7       23.29       27.11     23.28 o 
  -9  -5   7     1275.21     1302.14     90.83 o 
  -8  -5   7      324.00      341.09     31.22 o 
  -7  -5   7      847.48      885.28     56.68 o 
  -6  -5   7       10.07       22.69     11.60 o 
  -5  -5   7      963.26      927.30     34.72 o 
  -4  -5   7     1974.01     2135.04     53.79 o 
  -3  -5   7      480.63      392.16     20.82 o 
  -2  -5   7       40.93       38.95      8.33 o 
  -1  -5   7      855.20      958.55     34.44 o 
   0  -5   7       19.52       38.58     10.71 o 
   1  -5   7    20201.34    19672.02    277.51 o 
   2  -5   7      278.34      265.40     15.42 o 
   3  -5   7      463.17      653.52     28.44 o 
   4  -5   7       42.31      552.68     41.36 o 
   5  -5   7      480.06      519.61     26.89 o 
   6  -5   7     2482.64     2505.27    121.62 o 
   7  -5   7     1111.77     1020.29     74.33 o 
   8  -5   7      671.05      578.18     46.50 o 
   9  -5   7      533.37      421.72     64.60 o 
  10  -5   7      401.26      442.02     69.86 o 
 -12  -4   7       52.96       49.84     35.45 o 
 -10  -4   7      753.59      707.28     38.70 o 
  -9  -4   7      901.08     1039.86     90.67 o 
  -8  -4   7      671.75      710.45     47.67 o 
  -7  -4   7        9.66       17.41     11.88 o 
  -6  -4   7       37.20       29.62     15.17 o 
  -5  -4   7     4339.51     4664.94    108.36 o 
  -4  -4   7      138.95      135.94     14.11 o 
  -3  -4   7      109.67      130.28     12.52 o 
  -2  -4   7     3059.57     3289.77    131.65 o 
  -1  -4   7     3524.99     3763.24    162.16 o 
   0  -4   7     1655.26     1503.90     57.50 o 
   1  -4   7      196.84      195.04     16.84 o 
   2  -4   7     4825.11     4606.71    123.94 o 
   3  -4   7      364.29      398.42     18.11 o 
   4  -4   7       21.82       26.21      7.05 o 
   5  -4   7      867.42      786.69     44.89 o 
   6  -4   7     1029.42     1040.62     58.34 o 
   7  -4   7     3870.07     3894.80    122.61 o 
   8  -4   7      147.29      116.74     23.44 o 
   9  -4   7      139.48      170.72     31.41 o 
  10  -4   7       86.50       94.76     29.17 o 
 -12  -3   7      211.84      253.63     65.00 o 
 -10  -3   7       10.32       13.86     11.92 o 
  -9  -3   7      299.04      250.27     27.67 o 
  -8  -3   7     1030.44     1684.90    153.18 o 
  -7  -3   7      393.70      437.91     39.35 o 
  -6  -3   7       89.43      111.01     19.94 o 
  -5  -3   7       23.73       62.19     14.59 o 
  -4  -3   7     3522.73     3631.09     81.91 o 
  -3  -3   7     1001.88     1491.25     60.89 o 
  -2  -3   7     2285.06     2188.33     92.40 o 
  -1  -3   7     1068.32     1074.81     46.88 o 
   0  -3   7     3387.57     3353.53     94.29 o 
   1  -3   7    19453.98    18537.25    350.39 o 
   2  -3   7      424.04      402.38     22.21 o 
   3  -3   7      210.76      173.42     15.27 o 
   4  -3   7     2023.21     1992.39    104.29 o 
   5  -3   7      672.72      524.84     42.65 o 
   6  -3   7      862.46      845.46     46.62 o 
   7  -3   7     1104.18     1080.97     73.95 o 
   8  -3   7      518.88      437.88     29.69 o 
   9  -3   7        1.15        8.14     17.52 o 
  10  -3   7        1.98       -9.09     24.26 o 
 -12  -2   7     1333.96     1328.39    115.48 o 
 -10  -2   7        0.59       16.37     15.16 o 
  -9  -2   7      392.81      445.97    171.04 o 
  -8  -2   7      668.52      670.21     63.58 o 
  -7  -2   7     2437.81     2718.58    129.02 o 
  -6  -2   7     2235.22     2361.29    116.91 o 
  -5  -2   7     3693.71     4523.21    192.10 o 
  -4  -2   7        7.40       12.13     16.83 o 
  -3  -2   7     4437.17     5394.20     66.65 o 
  -2  -2   7      291.44      363.46     29.27 o 
  -1  -2   7    19978.84    20108.69    299.79 o 
   0  -2   7     9907.51     9918.54    125.98 o 
   1  -2   7      690.28      661.39     34.40 o 
   2  -2   7       32.41       54.92     13.69 o 
   3  -2   7      175.04      191.33     37.42 o 
   4  -2   7       15.95       14.53      3.29 o 
   5  -2   7       63.97       57.76     14.84 o 
   6  -2   7      418.63      469.54     37.35 o 
   7  -2   7       11.67       15.41     11.38 o 
   8  -2   7       26.33       45.19     15.02 o 
   9  -2   7       40.54       37.07     17.82 o 
  10  -2   7     1089.47     1056.71    104.85 o 
  11  -2   7      450.10      558.14     86.11 o 
 -12  -1   7     1059.96     1069.55    100.82 o 
 -10  -1   7      928.63      855.30     81.21 o 
  -9  -1   7      734.39      660.44     48.53 o 
  -8  -1   7      603.12      600.55     59.05 o 
  -7  -1   7       96.13       88.88     18.56 o 
  -6  -1   7      555.26      537.99     47.58 o 
  -5  -1   7     3587.17     4424.72    496.80 o 
  -4  -1   7      549.43      676.26     44.66 o 
  -3  -1   7    10673.36    13623.12    296.72 o 
  -2  -1   7     5608.97     6907.28    209.29 o 
  -1  -1   7     5476.57     6295.00    262.24 o 
   0  -1   7      267.72      286.99     25.03 o 
   1  -1   7     1765.83     1731.50     46.43 o 
   2  -1   7      579.65      563.01     30.61 o 
   3  -1   7      293.89      231.95     19.20 o 
   4  -1   7      132.68      136.08     10.74 o 
   5  -1   7      130.95      118.07      7.72 o 
   6  -1   7      273.35      286.92     21.78 o 
   7  -1   7     1737.42     1705.92     74.17 o 
   8  -1   7     1788.94     1688.43     96.22 o 
   9  -1   7      155.01      141.56     22.37 o 
  10  -1   7      136.25      153.15     24.29 o 
  11  -1   7      276.94      307.27     49.63 o 
 -10   0   7     1402.94     1421.46    103.02 o 
  -9   0   7     3188.63     3028.37    189.86 o 
  -8   0   7      467.32      505.68     49.26 o 
  -7   0   7     1079.53     1022.48     53.02 o 
  -6   0   7     5287.50     5815.75    174.94 o 
  -5   0   7      255.29      269.38     12.59 o 
  -4   0   7     7414.62     8821.27    336.63 o 
  -3   0   7      108.52      108.41      9.08 o 
  -2   0   7     2077.18     2785.36     73.68 o 
  -1   0   7       57.68       54.34     11.90 o 
   0   0   7      145.03      159.90     12.72 o 
   1   0   7     4442.46     4609.09    112.46 o 
   2   0   7     3164.61     3278.40     78.10 o 
   3   0   7     2975.33     2957.53     76.86 o 
   4   0   7     2669.18     2405.29     64.59 o 
   5   0   7     2516.41     2546.82     68.42 o 
   6   0   7    12306.67    11742.60    101.90 o 
   7   0   7     1884.14     1652.94     68.86 o 
   8   0   7     1736.05     1715.57     59.52 o 
   9   0   7        8.53       32.08     12.76 o 
  10   0   7      201.78      195.38     33.04 o 
  11   0   7      779.10      770.57     86.58 o 
 -10   1   7      371.01      382.51     54.03 o 
  -9   1   7     2131.61     2045.56    136.67 o 
  -8   1   7        2.59        8.69     21.60 o 
  -7   1   7        1.61       -0.07     12.40 o 
  -6   1   7     1983.95     1992.18     59.33 o 
  -5   1   7      153.99      115.83     11.64 o 
  -4   1   7      145.07      104.46     15.80 o 
  -3   1   7     2168.96     2141.50     77.30 o 
  -2   1   7     1471.46     1407.00     56.93 o 
  -1   1   7     5816.05     8059.72    209.86 o 
   0   1   7     1487.25     1973.93     83.41 o 
   1   1   7    12518.21    12626.41    186.54 o 
   2   1   7     2294.82     2230.31     57.86 o 
   3   1   7     1720.54     1787.91     65.74 o 
   4   1   7     1027.32     1076.99     63.97 o 
   5   1   7     5007.91     4671.76    105.49 o 
   6   1   7     1907.55     1908.83     60.75 o 
   7   1   7     1830.61     1596.59     56.18 o 
   8   1   7      872.69      806.14     48.10 o 
   9   1   7     2559.29     2467.17    119.43 o 
  10   1   7     1799.02     1735.15     81.70 o 
  11   1   7       40.51       23.77     15.31 o 
 -10   2   7      420.82      426.53     67.47 o 
  -9   2   7      972.89      915.23     79.10 o 
  -8   2   7        1.60       26.09     19.13 o 
  -7   2   7      770.41      686.51     38.87 o 
  -6   2   7       32.11       23.81     13.53 o 
  -5   2   7      283.33      281.58     15.34 o 
  -4   2   7     3590.82     3736.57    179.10 o 
  -3   2   7     2490.37     3013.94     97.49 o 
  -2   2   7      505.32      408.05     25.96 o 
  -1   2   7      948.49     1121.85     37.66 o 
   0   2   7     4764.26     6594.03    104.83 o 
   1   2   7     1600.24     1654.26    164.55 o 
   2   2   7      839.21      936.14     84.47 o 
   3   2   7     1516.27     1620.06     60.91 o 
   4   2   7     2512.06     2557.17     81.71 o 
   5   2   7     6901.10     6376.78    112.67 o 
   6   2   7    14726.85    14431.91    211.93 o 
   7   2   7     3512.34     3230.67     80.72 o 
   8   2   7      368.85      358.86     23.53 o 
  10   2   7      726.15      662.76     47.98 o 
  11   2   7     3185.47     3300.06    193.89 o 
 -10   3   7      260.56      223.11     49.03 o 
  -9   3   7      391.36      387.12     67.85 o 
  -8   3   7      977.72      900.11     83.14 o 
  -7   3   7      549.27      467.61     43.44 o 
  -6   3   7      175.82      165.80     14.03 o 
  -5   3   7      248.66      276.22     15.24 o 
  -4   3   7      181.68      173.98     12.85 o 
  -3   3   7     7364.16     7342.50    157.30 o 
  -2   3   7      146.31      190.98     17.26 o 
  -1   3   7       68.00       30.97      6.82 o 
   0   3   7     5171.75     6189.94    284.81 o 
   1   3   7    10222.36    11355.95    244.02 o 
   2   3   7      287.60      203.07     13.12 o 
   3   3   7      422.46      359.96     29.53 o 
   4   3   7     5122.44     5323.91     79.58 o 
   5   3   7     2661.92     2787.86     78.29 o 
   6   3   7     2963.66     2986.34     82.40 o 
   7   3   7     1049.95     1052.16     41.91 o 
   8   3   7     2149.67     2077.70     64.80 o 
   9   3   7      290.63      280.74     29.92 o 
  10   3   7      151.88      174.82     33.60 o 
  11   3   7      145.13      173.57     61.01 o 
 -10   4   7       12.62        6.89     14.33 o 
  -9   4   7     3227.09     3722.99   2652.23 o 
  -8   4   7     1206.59     1291.36    115.45 o 
  -7   4   7      320.28      311.84     39.79 o 
  -6   4   7       67.68       76.39     10.85 o 
  -5   4   7       21.94       28.55      6.35 o 
  -4   4   7      395.48      353.87     19.04 o 
  -3   4   7     3105.32     3020.10     95.04 o 
  -2   4   7     2022.87     1974.71     67.72 o 
  -1   4   7     2205.69     2189.07     87.84 o 
   0   4   7      410.94      319.17     29.87 o 
   1   4   7      731.07      767.92     41.14 o 
   2   4   7     9493.09    12293.22    279.17 o 
   3   4   7      725.44      874.83     41.76 o 
   4   4   7     2708.99     2986.63     80.65 o 
   5   4   7     2695.36     2584.60     95.81 o 
   6   4   7        4.72       52.87     11.42 o 
   7   4   7     1021.46      963.64     38.03 o 
   8   4   7       90.73      160.65     18.56 o 
   9   4   7     1537.35     1537.50     71.69 o 
  10   4   7      242.57      235.20     33.96 o 
  11   4   7      249.53      299.27     47.39 o 
  -9   5   7      173.50      149.61     36.71 o 
  -8   5   7      260.47      233.10     44.62 o 
  -7   5   7      304.17      238.82     35.73 o 
  -6   5   7     1910.03     1946.84     84.40 o 
  -5   5   7      817.77      793.28     53.45 o 
  -4   5   7      640.26      621.88     35.93 o 
  -3   5   7      204.43      165.76     12.74 o 
  -2   5   7     2903.67     2839.35     74.16 o 
  -1   5   7     7157.59     7299.36    193.42 o 
   1   5   7     3479.61     3725.98    154.96 o 
   2   5   7       21.05       58.05     10.90 o 
   3   5   7       13.94       17.75     19.32 o 
   4   5   7      368.57      335.24     20.85 o 
   5   5   7      713.87      771.13     54.63 o 
   6   5   7      326.85      271.52     16.16 o 
   7   5   7       19.64       34.33     15.71 o 
   8   5   7     1017.68     1067.09     83.05 o 
   9   5   7       45.96      190.67     80.98 o 
  10   5   7     1128.22     1194.97     58.78 o 
  11   5   7       47.43      109.89     61.72 o 
  13   5   7        1.64       32.46     30.91 o 
  -7   6   7        9.57       28.09     16.97 o 
  -6   6   7     2165.30     2294.38     96.13 o 
  -5   6   7      909.23      909.95    135.92 o 
  -4   6   7     9774.81     9636.60    363.46 o 
  -3   6   7     1174.32     1134.60     41.69 o 
  -2   6   7      616.00      573.71     24.21 o 
  -1   6   7     4397.07     4155.17     84.08 o 
   0   6   7     1456.58     1304.81     44.08 o 
   1   6   7      824.57      782.57     24.56 o 
   2   6   7     5855.46     6067.29    150.15 o 
   3   6   7    13829.34    13449.52    401.97 o 
   4   6   7      687.43      726.77     25.59 o 
   5   6   7      161.71      168.21     13.61 o 
   6   6   7       88.33       88.03     13.22 o 
   7   6   7       11.67       14.68      4.95 o 
   8   6   7      115.38      110.14     18.82 o 
   9   6   7      188.38      191.24     35.84 o 
  10   6   7       82.96      170.84     46.10 o 
  11   6   7       36.98       62.11     38.42 o 
  -6   7   7       70.62       74.67     25.16 o 
  -5   7   7     1449.30     1604.65     93.60 o 
  -4   7   7     1876.86     1913.93    104.70 o 
  -3   7   7       15.56       27.29      9.38 o 
  -2   7   7     1267.37     1236.06     43.38 o 
  -1   7   7     1015.41      868.65     27.28 o 
   0   7   7     1777.62     1654.30     44.94 o 
   1   7   7      708.25      512.09     20.36 o 
   2   7   7     1741.67     1866.24     50.21 o 
   3   7   7     2905.61     3044.07     78.78 o 
   4   7   7     1819.83     1607.94     45.38 o 
   5   7   7      147.30      156.17     15.28 o 
   6   7   7       86.38      116.14     15.68 o 
   7   7   7        4.29       12.40      7.94 o 
   8   7   7       60.81       47.31     11.75 o 
   9   7   7      800.16      927.04     53.38 o 
  10   7   7     1099.01     1104.24     53.88 o 
  11   7   7     1308.63     1141.06    111.89 o 
  12   7   7        1.90      210.51     56.92 o 
  -6   8   7     2743.69     2949.33    164.29 o 
  -5   8   7       49.74      602.77     53.08 o 
  -4   8   7      652.38      744.21     56.47 o 
  -3   8   7      277.85      297.33     77.11 o 
  -2   8   7     4976.98     4980.29    144.09 o 
  -1   8   7     1250.91     1120.96     60.86 o 
   0   8   7     2240.99     2023.79     69.86 o 
   1   8   7      585.21      593.98     36.28 o 
   2   8   7     8358.61     8354.19    187.36 o 
   3   8   7     1788.81     1611.22     55.55 o 
   4   8   7     1386.96     1308.27     47.09 o 
   5   8   7      582.34      604.72     28.74 o 
   6   8   7     3626.20     3616.03    135.27 o 
   7   8   7       37.39       52.78     17.41 o 
   8   8   7      886.85      799.64     50.28 o 
   9   8   7       22.34       18.00      8.78 o 
  10   8   7      457.23      463.49     42.69 o 
  11   8   7     1855.21     1951.38     87.92 o 
  -6   9   7      266.57      309.19     41.89 o 
  -5   9   7      158.75      365.72     53.94 o 
  -4   9   7     2257.31     2352.91    152.55 o 
  -3   9   7      328.80      306.49     24.63 o 
  -2   9   7      900.49      818.59     52.14 o 
  -1   9   7      962.72      931.79     70.34 o 
   0   9   7      187.37      208.83     28.94 o 
   1   9   7     2382.74     2144.32     82.00 o 
   2   9   7      274.20      247.98     12.62 o 
   3   9   7      567.91      515.84     28.62 o 
   4   9   7        1.18       15.07      7.33 o 
   5   9   7     7722.62     7349.18    178.04 o 
   6   9   7     2302.88     2385.13     80.01 o 
   7   9   7     1464.31     1410.12     58.26 o 
   8   9   7      258.86      306.52     25.12 o 
   9   9   7      183.55      185.58     21.99 o 
  10   9   7      271.79      310.99     24.22 o 
  11   9   7      400.20      371.58     37.46 o 
  -6  10   7       80.55       67.97     26.33 o 
  -5  10   7      131.07      126.35     41.14 o 
  -4  10   7      985.40     1108.95    106.55 o 
  -3  10   7       18.85       14.39     11.06 o 
  -2  10   7       11.21       20.27     18.28 o 
  -1  10   7       45.58       43.80     14.11 o 
   0  10   7       19.34       -0.30     18.29 o 
   1  10   7      227.43      191.20     28.32 o 
   2  10   7     3603.00     3680.23    113.26 o 
   3  10   7      497.26      424.81     39.02 o 
   4  10   7      282.50      233.73     25.07 o 
   5  10   7     1803.59     1661.48    107.27 o 
   6  10   7     4247.74     4057.09    119.59 o 
   7  10   7      349.00      311.04     26.71 o 
   8  10   7      107.64       98.05     16.28 o 
   9  10   7       66.06       61.27     13.17 o 
  10  10   7      899.37      820.16     45.04 o 
  11  10   7      872.99      944.80     80.43 o 
  12  10   7       11.04       -2.40     24.59 o 
  -4  11   7      283.77      258.29     45.67 o 
  -3  11   7      337.60      316.80     62.30 o 
  -2  11   7       47.92       57.31     23.17 o 
  -1  11   7      501.35      536.80     39.80 o 
   0  11   7        0.18        8.49     18.40 o 
   1  11   7      253.76      260.80     34.53 o 
   2  11   7       28.50       38.22     18.05 o 
   3  11   7        9.84        6.91     14.31 o 
   4  11   7     4131.24     4229.78    243.06 o 
   5  11   7       28.40       27.58     19.71 o 
   6  11   7     2093.55     2023.46    103.39 o 
   7  11   7     1196.81     1141.34     71.85 o 
   8  11   7       92.71      100.96     15.01 o 
   9  11   7      475.70      497.18     32.86 o 
  10  11   7      342.83      305.55     37.01 o 
  11  11   7       50.71       60.15     32.54 o 
  12  11   7      550.29      513.30     75.59 o 
  13  11   7      103.76      161.66     51.77 o 
  -2  12   7      935.43      842.87     81.14 o 
  -1  12   7      124.08      110.81     29.08 o 
   0  12   7      239.75      236.72     37.67 o 
   1  12   7      294.79      309.73     40.40 o 
   2  12   7        2.39       12.77     11.85 o 
   3  12   7      219.44      580.44     74.43 o 
   4  12   7       98.75       84.86     37.59 o 
   5  12   7     4561.44     3619.05    138.43 o 
   6  12   7        2.68        2.44     13.65 o 
   7  12   7      339.70      317.12     30.49 o 
   8  12   7     1050.54     1028.06     66.66 o 
   9  12   7      429.69      430.33     45.15 o 
  10  12   7      497.57      547.16     56.67 o 
  11  12   7       37.56       27.15     25.57 o 
  12  12   7      101.19       87.91     38.14 o 
  -3  13   7      249.58      306.81     52.47 o 
  -1  13   7     1672.43     1569.88    115.72 o 
   0  13   7      283.23      247.96     34.98 o 
   1  13   7       14.79       15.16     12.18 o 
   2  13   7      206.94      215.30     39.36 o 
   3  13   7       57.45       62.29     20.79 o 
   4  13   7      245.64      182.61     57.29 o 
   5  13   7       70.14       87.06     20.97 o 
   6  13   7       34.64       51.84     25.13 o 
   7  13   7     1294.42     1266.69     76.61 o 
   8  13   7      429.38      427.56     47.77 o 
   9  13   7      182.11      181.66     31.45 o 
  10  13   7       30.37       28.18     13.96 o 
  -2  14   7       40.35       37.42     22.82 o 
  -1  14   7      358.62      402.20     54.86 o 
   0  14   7      406.14      305.88     40.94 o 
   1  14   7       15.17       37.07     44.96 o 
   2  14   7      166.77      158.12     26.00 o 
   3  14   7      233.50      248.88     29.84 o 
   4  14   7        2.28       37.63     15.49 o 
   5  14   7       89.12      102.14     30.19 o 
   6  14   7      265.65      250.41     31.73 o 
   7  14   7       53.10       33.01     23.19 o 
   8  14   7      317.29      449.93     68.19 o 
   9  14   7       17.09       31.61     19.71 o 
  10  14   7      230.28      279.75     54.06 o 
  11  14   7      234.28      231.94     38.55 o 
   1  15   7     1098.80     1087.38     77.02 o 
   2  15   7       36.26       16.61     27.85 o 
   3  15   7        6.93       36.86     22.84 o 
   6  15   7       76.46       79.20     40.20 o 
   9  15   7      474.81      654.72    107.40 o 
  10  15   7      509.56      529.10     64.85 o 
   2  16   7      467.22      611.30    102.72 o 
   3  16   7       14.04       36.88     24.06 o 
   4  16   7      323.28      542.55     47.77 o 
   5  16   7        4.30       51.39     29.37 o 
   6  16   7     1104.13     1160.34     58.38 o 
   7  16   7      465.53      432.28     41.20 o 
   8  16   7        0.49       23.52     15.21 o 
  -5 -15   8      116.87      139.99     54.61 o 
  -4 -15   8       59.72       67.71     29.42 o 
  -3 -15   8       37.14       39.64     18.71 o 
  -8 -14   8      231.16      164.23     75.53 o 
  -7 -14   8      512.05      454.98     62.56 o 
  -5 -14   8      896.67      929.37     66.30 o 
  -4 -14   8       12.05       15.79     16.37 o 
  -3 -14   8      108.84      126.84     40.59 o 
  -2 -14   8       17.60       36.13     22.87 o 
  -1 -14   8      443.82      463.95     37.80 o 
   0 -14   8      392.40      306.38     40.78 o 
  -9 -13   8        1.59       48.01     30.72 o 
  -8 -13   8      310.55      267.89     55.70 o 
  -5 -13   8       16.47       26.59     15.73 o 
  -4 -13   8        2.46       24.82     18.00 o 
  -3 -13   8       18.59       31.28     16.05 o 
  -2 -13   8        2.16       14.88     16.65 o 
  -1 -13   8      256.72      259.08     43.43 o 
   0 -13   8     1678.89     1882.90    102.86 o 
   1 -13   8       74.98       64.35     44.64 o 
   2 -13   8      198.89      278.06     88.86 o 
 -10 -12   8       48.68       56.05     27.80 o 
  -9 -12   8      900.10      933.29     55.01 o 
  -8 -12   8        3.47       11.32     10.92 o 
  -7 -12   8      129.30      154.25     43.33 o 
  -6 -12   8       87.25       96.03     43.48 o 
  -5 -12   8      315.73      285.77     43.03 o 
  -4 -12   8      144.09      126.34     29.07 o 
  -3 -12   8     1248.96     1168.34     62.12 o 
  -2 -12   8      295.93      268.85     58.19 o 
  -1 -12   8        7.41       19.71     17.00 o 
   0 -12   8      169.76      173.13     44.78 o 
   3 -12   8       87.67      157.33     37.20 o 
   4 -12   8       63.82       80.93     55.86 o 
 -11 -11   8        2.47       -0.31     34.06 o 
 -10 -11   8       24.10       22.28     18.27 o 
  -9 -11   8      688.12      822.47     79.28 o 
  -8 -11   8      139.19      139.21     22.06 o 
  -7 -11   8      797.39      782.62     70.20 o 
  -6 -11   8      112.32       82.79     22.70 o 
  -5 -11   8       43.82       38.74     23.25 o 
  -4 -11   8      378.09      343.59     24.49 o 
  -3 -11   8     1439.30     1387.32     77.29 o 
  -2 -11   8      306.65      259.18     31.97 o 
  -1 -11   8       34.84       30.89     20.29 o 
   0 -11   8     1618.10     1649.95     52.51 o 
   1 -11   8       92.71       81.48     22.50 o 
   2 -11   8      211.90      402.69     62.38 o 
   4 -11   8      876.51      936.70     81.89 o 
   5 -11   8      433.59      482.43     80.28 o 
 -11 -10   8      194.70      242.69     61.17 o 
  -9 -10   8      354.69      829.48     94.64 o 
  -8 -10   8      524.14      536.68     55.63 o 
  -7 -10   8      229.69      234.82     42.14 o 
  -6 -10   8       25.69       34.62     11.63 o 
  -5 -10   8     1586.66     1594.67     54.79 o 
  -4 -10   8      213.48      261.61     27.42 o 
  -3 -10   8     1977.08     2024.63     95.39 o 
  -2 -10   8        0.56       24.20     19.27 o 
  -1 -10   8        3.06       24.22     13.68 o 
   0 -10   8      106.15      122.41     24.39 o 
   1 -10   8      664.77      637.89     49.01 o 
   2 -10   8      312.31      387.86     46.47 o 
   3 -10   8      467.38      446.47     68.79 o 
   6 -10   8      240.56      236.27     42.93 o 
 -10  -9   8      182.57      164.40     29.71 o 
  -9  -9   8     3870.66     3993.11    152.39 o 
  -8  -9   8      265.11      307.71     46.82 o 
  -7  -9   8      721.40      707.59     53.04 o 
  -6  -9   8       87.79       90.05     12.66 o 
  -5  -9   8      259.57      271.17     21.57 o 
  -4  -9   8     1171.93     1250.83    112.57 o 
  -3  -9   8      716.27      722.84     60.09 o 
  -2  -9   8      325.62      336.83     21.20 o 
  -1  -9   8      739.68      732.92     46.60 o 
   0  -9   8      708.44      748.89     34.76 o 
   1  -9   8       67.46       76.02     15.04 o 
   2  -9   8      600.82      556.67     52.73 o 
   3  -9   8      222.83      201.98     68.07 o 
   4  -9   8      103.67       78.12     50.11 o 
   5  -9   8      781.63      896.36    110.29 o 
   7  -9   8       75.32       55.19     41.48 o 
 -12  -8   8      971.57     1006.16     92.89 o 
 -11  -8   8      728.24      707.63     92.01 o 
 -10  -8   8     1194.35     1279.33    103.20 o 
  -9  -8   8      214.70      226.85     36.42 o 
  -8  -8   8      597.97      606.31     44.06 o 
  -7  -8   8       37.28       73.45     33.91 o 
  -6  -8   8     1500.62     1438.82     86.07 o 
  -5  -8   8      568.39      580.73     20.29 o 
  -4  -8   8      374.04      354.36     29.77 o 
  -3  -8   8     1409.65     1471.63     89.55 o 
  -2  -8   8       78.13       82.51     18.99 o 
  -1  -8   8     1877.79     1865.59     59.00 o 
   0  -8   8      705.15      655.92     31.46 o 
   1  -8   8     1813.42     1827.98     75.27 o 
   2  -8   8      763.02      783.98     34.93 o 
   3  -8   8      724.29      647.55     48.16 o 
   4  -8   8       67.94       95.02     37.14 o 
   5  -8   8      112.08      102.95     37.93 o 
   6  -8   8       47.72       41.75     24.95 o 
   8  -8   8       50.41       39.01     15.07 o 
 -12  -7   8      162.43      156.08     32.64 o 
 -11  -7   8      313.12      303.61     48.79 o 
 -10  -7   8     1029.13     1150.91     81.27 o 
  -9  -7   8      689.79      771.77     84.02 o 
  -8  -7   8       95.96      120.08     28.90 o 
  -7  -7   8      867.17      821.91     54.18 o 
  -6  -7   8     4955.79     5164.96    297.17 o 
  -5  -7   8       83.96       95.84     15.95 o 
  -4  -7   8     4647.70     4727.91     98.24 o 
  -3  -7   8     1698.46     1563.59     41.53 o 
  -2  -7   8      729.06      697.46     29.96 o 
  -1  -7   8      548.31      501.53     29.46 o 
   0  -7   8     3575.67     3454.91     88.46 o 
   1  -7   8        4.75       16.00      8.43 o 
   2  -7   8      924.94      964.00     41.40 o 
   3  -7   8     1602.85     1569.68     77.56 o 
   4  -7   8      732.32      979.98    110.15 o 
   5  -7   8      321.20      289.43     25.23 o 
   6  -7   8        9.30      -17.25     29.76 o 
   7  -7   8       97.15       69.06     28.18 o 
 -12  -6   8       18.76       42.78     47.17 o 
 -11  -6   8     1737.83     1780.78     95.79 o 
 -10  -6   8      157.50      185.26     30.64 o 
  -9  -6   8     2397.86     2594.84    120.56 o 
  -8  -6   8        3.61       22.01     14.76 o 
  -7  -6   8     1807.88     1810.06     97.73 o 
  -6  -6   8     1645.93     1632.86    102.17 o 
  -5  -6   8     2860.92     2889.95     91.75 o 
  -4  -6   8       33.62       44.02     13.03 o 
  -3  -6   8     1388.11     1520.41     53.00 o 
  -2  -6   8     2160.02     2157.65     72.02 o 
  -1  -6   8     1338.25     1296.08     53.17 o 
   0  -6   8       10.04       15.04      7.81 o 
   1  -6   8     2428.53     2260.57     77.92 o 
   2  -6   8      782.71      748.05     30.99 o 
   3  -6   8     1077.94     1278.19     48.79 o 
   4  -6   8      821.48     1103.14     59.11 o 
   5  -6   8      611.03      798.13     49.69 o 
   6  -6   8      437.11      453.59     28.65 o 
   7  -6   8      726.97      698.37     45.50 o 
   8  -6   8        3.61      -13.67     30.00 o 
 -12  -5   8        0.86      -24.35     32.28 o 
 -11  -5   8      262.62      247.14     31.94 o 
 -10  -5   8     2372.59     2435.11    122.93 o 
  -9  -5   8       54.31       68.63     27.12 o 
  -8  -5   8      105.02      121.09     20.94 o 
  -7  -5   8     2171.19     2176.84    113.74 o 
  -6  -5   8     3939.56     4123.42    108.21 o 
  -5  -5   8       39.37       39.03      8.71 o 
  -4  -5   8      235.04      193.42     14.12 o 
  -3  -5   8     2946.47     2946.81     76.48 o 
  -2  -5   8     1399.01     1298.17     26.49 o 
  -1  -5   8       24.79       17.18      7.03 o 
   0  -5   8     4323.74     4112.46     62.32 o 
   1  -5   8      635.42      577.58     23.19 o 
   2  -5   8    10264.38     9859.53    219.79 o 
   3  -5   8      258.56      362.32     22.42 o 
   4  -5   8       41.51      312.33     45.16 o 
   5  -5   8      739.51      944.17     71.85 o 
   6  -5   8      842.82      877.25     54.05 o 
   7  -5   8      340.65      383.75     31.46 o 
   8  -5   8      457.95      407.25     37.74 o 
   9  -5   8       74.86       81.04     25.71 o 
 -12  -4   8       27.01       66.93     37.12 o 
 -11  -4   8     1113.59      994.97     64.15 o 
 -10  -4   8      224.56      258.17     70.77 o 
  -9  -4   8      239.31      219.17     38.09 o 
  -8  -4   8      268.78      287.21     54.60 o 
  -7  -4   8     1603.69     1637.56    147.31 o 
  -6  -4   8        1.99       14.85      8.93 o 
  -5  -4   8      586.03      574.39     19.72 o 
  -4  -4   8      842.29      647.48     18.56 o 
  -3  -4   8     1295.20     1444.55     47.27 o 
  -2  -4   8      717.97      542.44     24.54 o 
  -1  -4   8     3815.61     4498.62     77.01 o 
   0  -4   8     1656.92     1505.73     60.00 o 
   1  -4   8     9225.51     8711.77    185.49 o 
   2  -4   8      440.79      487.14     24.45 o 
   3  -4   8      999.90      844.70     33.60 o 
   4  -4   8      523.82      566.10     29.57 o 
   5  -4   8     4892.68     5134.89    169.58 o 
   6  -4   8     1125.09     1167.29     81.12 o 
   7  -4   8     1320.21     1218.54     55.06 o 
   8  -4   8     1608.44     1573.69     95.14 o 
   9  -4   8        1.48       20.45     14.20 o 
  10  -4   8      645.75      666.01     61.68 o 
 -12  -3   8       58.64       37.94     24.97 o 
 -11  -3   8       33.39       77.42     40.71 o 
 -10  -3   8      312.67      258.55     41.63 o 
  -9  -3   8      161.69      132.96     25.59 o 
  -8  -3   8      186.00      227.49     59.59 o 
  -7  -3   8     1356.15     2030.32    126.72 o 
  -6  -3   8      705.93      620.20     41.18 o 
  -5  -3   8     1846.43     1917.64     82.11 o 
  -4  -3   8     1243.89     1422.05     33.80 o 
  -3  -3   8     9639.46    11573.73    204.34 o 
  -2  -3   8      154.49      175.88     34.83 o 
  -1  -3   8     3772.74     4190.35    148.46 o 
   0  -3   8     6812.26     6549.00     98.94 o 
   1  -3   8      519.31      657.25     37.67 o 
   3  -3   8     1610.56     1481.80     41.99 o 
   4  -3   8      837.23      742.96     30.67 o 
   5  -3   8     8875.00     9089.75    497.52 o 
   7  -3   8     1459.39     1430.94     86.15 o 
   8  -3   8      181.70      193.97     23.47 o 
   9  -3   8        1.90       15.95     16.24 o 
  10  -3   8        4.19       -4.98     16.81 o 
 -12  -2   8      273.12      363.67     71.58 o 
 -11  -2   8       16.61      -13.11     34.73 o 
 -10  -2   8      298.80      285.92     56.81 o 
  -9  -2   8      747.54      706.39     93.32 o 
  -8  -2   8     1854.09     2017.34    101.44 o 
  -7  -2   8     1801.25     2065.20    101.93 o 
  -6  -2   8     1509.82     1750.92    181.87 o 
  -5  -2   8     4213.28     5158.78    150.32 o 
  -4  -2   8     1130.62     1125.23     66.33 o 
  -3  -2   8     2315.79     2399.30    120.28 o 
  -2  -2   8     1840.34     2210.95     90.01 o 
  -1  -2   8     4454.82     4369.56    104.61 o 
   0  -2   8      713.67      713.69     40.43 o 
   1  -2   8      917.07      967.90     74.47 o 
   2  -2   8      303.11      280.76     23.47 o 
   3  -2   8      317.59      398.85     20.00 o 
   4  -2   8     3631.57     3771.03    107.99 o 
   5  -2   8      106.33       92.48      9.22 o 
   6  -2   8       22.46       29.92     12.03 o 
   7  -2   8     2894.92     3016.88    203.30 o 
   8  -2   8       11.14       16.65     13.61 o 
   9  -2   8      738.05      715.66     66.24 o 
  10  -2   8      515.82      522.96     55.72 o 
  11  -2   8      149.54      176.75     78.99 o 
 -10  -1   8      691.87      772.46     81.33 o 
  -9  -1   8     1310.47     1745.58    398.95 o 
  -8  -1   8      550.12      616.44     53.54 o 
  -7  -1   8     1186.79     1376.29     95.45 o 
  -6  -1   8     2655.62     2878.52    236.55 o 
  -5  -1   8        2.90        2.30     22.17 o 
  -3  -1   8     2135.79     2639.65    116.09 o 
  -2  -1   8     6273.44     6957.92     96.08 o 
  -1  -1   8      592.35      561.29     29.13 o 
   0  -1   8       60.07       49.79      8.52 o 
   1  -1   8      875.40      888.19     40.96 o 
   2  -1   8      343.74      406.60     23.92 o 
   3  -1   8      285.95      351.80     40.32 o 
   4  -1   8     2037.01     2155.24     73.77 o 
   5  -1   8     1896.37     1735.71     48.80 o 
   6  -1   8      465.86      429.93     34.85 o 
   7  -1   8     1804.54     1654.81     72.16 o 
   8  -1   8       33.99       31.98     15.85 o 
   9  -1   8       38.98       34.68     13.22 o 
  10  -1   8      595.03      588.28     43.00 o 
  11  -1   8      697.52      709.07     62.82 o 
 -10   0   8     1367.75     1657.09    175.57 o 
  -9   0   8      466.13      454.21     52.21 o 
  -8   0   8      352.14      333.09     40.45 o 
  -7   0   8       85.84       97.67     16.10 o 
  -6   0   8      654.06      669.38     45.27 o 
  -5   0   8    10812.02    12296.00    297.05 o 
  -4   0   8      205.04      198.42     11.27 o 
  -3   0   8        6.46        6.90      4.22 o 
  -2   0   8      461.29      486.74     28.25 o 
  -1   0   8     9874.74    11669.61    189.66 o 
   0   0   8      837.91      808.53     50.44 o 
   1   0   8     1501.66     1657.40     45.90 o 
   2   0   8     6200.09     5989.46    108.27 o 
   3   0   8      594.68      600.66     29.30 o 
   4   0   8     2521.95     2555.36    119.35 o 
   5   0   8     4180.99     3815.56     45.62 o 
   6   0   8      186.32      157.62      9.60 o 
   7   0   8     4761.79     4669.77    116.16 o 
   8   0   8       33.27       21.20     12.86 o 
   9   0   8        0.73        4.70     14.96 o 
  10   0   8       12.35       32.14     17.19 o 
  11   0   8       19.10       29.51     18.18 o 
 -10   1   8     3849.15     4248.96   3027.14 o 
  -9   1   8     1490.82     1616.83     79.31 o 
  -8   1   8      197.01      185.34     27.26 o 
  -7   1   8      582.85      587.25     56.48 o 
  -6   1   8      377.17      317.60     30.03 o 
  -5   1   8     2306.86     2504.51    142.04 o 
  -4   1   8     6179.45     7173.48    167.42 o 
  -3   1   8       83.17      105.70     13.51 o 
  -2   1   8     4920.83     5656.67     89.03 o 
  -1   1   8     2044.35     2629.02    125.31 o 
   0   1   8     5980.42     7696.18    266.73 o 
   1   1   8      949.54      976.39     63.30 o 
   2   1   8     1598.77     1466.69     46.81 o 
   3   1   8      188.90      192.29     16.84 o 
   4   1   8     1674.46     1616.96     61.03 o 
   5   1   8     3479.95     3432.49    113.72 o 
   6   1   8     6427.95     6612.80    153.46 o 
   7   1   8      325.20      264.74     13.93 o 
   8   1   8     2526.56     2432.83    133.22 o 
   9   1   8        5.86       27.51     14.36 o 
  10   1   8      836.86      824.99     74.91 o 
  11   1   8      998.69     1020.31     64.68 o 
 -10   2   8      199.59      311.68     61.60 o 
  -9   2   8     1027.23     1019.63     97.27 o 
  -8   2   8      417.50      391.20     46.29 o 
  -7   2   8      245.84      201.33     18.95 o 
  -6   2   8      696.83      678.13     41.66 o 
  -5   2   8     1771.30     1541.08     38.56 o 
  -4   2   8       12.69       21.14      6.89 o 
  -3   2   8     4504.39     4954.90    140.45 o 
  -2   2   8     1690.31     2078.51     77.00 o 
  -1   2   8     3522.19     4504.76    132.43 o 
   0   2   8     3754.72     5100.93    121.34 o 
   1   2   8     9652.52     9837.50    149.63 o 
   2   2   8      638.89      625.61     64.93 o 
   3   2   8     2230.66     2138.09     89.41 o 
   4   2   8      155.63      209.96     22.66 o 
   5   2   8     5465.65     4770.16    318.83 o 
   6   2   8     4004.33     3776.15    154.18 o 
   7   2   8     1411.64     1298.86     53.77 o 
   8   2   8       52.70       45.12     12.86 o 
   9   2   8      168.85      193.09     23.93 o 
  10   2   8     2106.22     2117.20     90.63 o 
  11   2   8      247.97      190.21     52.39 o 
  12   2   8       94.63       69.37     41.49 o 
  13   2   8       17.72        3.96     41.79 o 
 -10   3   8      267.67      291.34     71.45 o 
  -9   3   8      547.88      457.11     70.74 o 
  -8   3   8      268.44      234.68     53.88 o 
  -7   3   8      230.13      245.68     32.08 o 
  -6   3   8      279.53      270.00     17.57 o 
  -5   3   8      236.42      203.90     13.29 o 
  -4   3   8      758.47      677.40     28.85 o 
  -3   3   8      564.43      600.70     24.59 o 
  -2   3   8      765.33      558.67     24.98 o 
  -1   3   8     1772.85     2276.85    157.02 o 
   0   3   8     9459.44    11150.34    178.81 o 
   1   3   8     5500.86     6490.96    210.27 o 
   3   3   8     5077.36     4965.63     91.94 o 
   4   3   8       63.17      126.53     16.43 o 
   5   3   8      382.50      338.38     24.83 o 
   6   3   8     1192.99      969.51     46.53 o 
   7   3   8     1678.11     1514.77     43.04 o 
   8   3   8       76.45       85.16     13.79 o 
   9   3   8     1010.42      941.40     69.30 o 
  10   3   8      563.88      666.30     97.74 o 
  11   3   8     1699.11     1797.42     78.86 o 
  13   3   8      171.35      124.52     47.11 o 
 -10   4   8        1.27        9.95     21.80 o 
  -9   4   8      266.80      273.16     53.05 o 
  -8   4   8      664.24      691.08     62.88 o 
  -7   4   8        7.94        8.36     16.52 o 
  -6   4   8      841.90      777.57     35.75 o 
  -5   4   8      412.10      389.84     24.69 o 
  -4   4   8     1180.54     1130.98     50.59 o 
  -3   4   8     3338.05     3475.57     81.99 o 
  -2   4   8     3933.69     3597.84     94.88 o 
  -1   4   8       27.86       58.45     10.72 o 
   0   4   8     2364.94     2460.47    190.87 o 
   1   4   8    18793.12    18448.18    287.79 o 
   2   4   8      757.60      698.99     48.22 o 
   3   4   8      515.52      494.60     28.11 o 
   4   4   8      421.03      584.81     28.08 o 
   5   4   8      258.94      283.62     19.71 o 
   6   4   8     7277.02     6753.01    595.81 o 
   7   4   8     1612.89     1802.45     64.03 o 
   8   4   8     2293.95     2257.59     92.25 o 
   9   4   8      299.41      383.84     46.19 o 
  10   4   8     1316.44     1339.68     75.36 o 
  11   4   8      511.54      686.58     45.94 o 
  13   4   8       10.18       14.15     24.50 o 
  -9   5   8      268.00      209.79     39.01 o 
  -8   5   8      110.51       84.48     19.85 o 
  -7   5   8       81.30       58.05     18.79 o 
  -6   5   8      396.95      358.02     32.00 o 
  -5   5   8       12.21        7.72      6.06 o 
  -4   5   8      461.54      455.36     30.49 o 
  -3   5   8     5549.22     5754.73    214.10 o 
  -2   5   8     1838.56     1679.19     55.73 o 
  -1   5   8     1632.00     1530.76     52.84 o 
   0   5   8     1032.26      841.15     40.62 o 
   1   5   8       70.04       32.67      8.65 o 
   2   5   8     3974.18     4635.45     94.22 o 
   3   5   8     4011.26     3895.16    131.98 o 
   4   5   8      282.95      287.79     21.05 o 
   5   5   8       37.47       43.49     10.07 o 
   6   5   8     1111.29     1048.91     51.11 o 
   7   5   8       16.51       30.88     22.94 o 
   8   5   8      334.45      495.71    118.52 o 
   9   5   8     3005.68     3811.33    280.62 o 
  10   5   8      415.35      614.98     60.77 o 
  11   5   8       96.84      119.85     38.37 o 
  -7   6   8     1525.11     1408.70     95.81 o 
  -6   6   8     1619.16     1596.09     83.54 o 
  -5   6   8     6103.47     6572.45    368.63 o 
  -4   6   8       70.40       79.70     10.56 o 
  -3   6   8     2070.91     2003.71     60.49 o 
  -2   6   8      737.15      764.23     31.45 o 
  -1   6   8      176.94      158.05     13.50 o 
   0   6   8     4835.29     4477.53    100.77 o 
   1   6   8     2645.50     2634.63     77.42 o 
   2   6   8      192.05      179.69     14.55 o 
   3   6   8     1809.64     1791.46     63.80 o 
   4   6   8       71.13       79.23     12.67 o 
   5   6   8      714.70      617.62     22.03 o 
   6   6   8      220.27      242.05     20.73 o 
   7   6   8        6.20       19.01      7.59 o 
   8   6   8       76.12       69.16     16.63 o 
   9   6   8     1272.78     1660.32     79.91 o 
  10   6   8     3456.35     3718.16    212.34 o 
  11   6   8       60.34       82.28     18.57 o 
  -6   7   8     1310.70     1575.27     56.68 o 
  -5   7   8      824.03      862.09     47.10 o 
  -4   7   8     3061.65     3215.13    122.65 o 
  -3   7   8      661.78      592.59     22.11 o 
  -2   7   8      176.83      141.57     11.98 o 
  -1   7   8     1324.56     1241.22     55.15 o 
   0   7   8     3829.08     3849.67     91.03 o 
   1   7   8     2171.37     2210.60     31.03 o 
   2   7   8       84.06      109.54     11.93 o 
   3   7   8        3.02        7.14      5.37 o 
   4   7   8      412.13      362.00     18.24 o 
   5   7   8      260.83      288.38     17.45 o 
   6   7   8      108.82      122.27     12.81 o 
   7   7   8      197.63      139.55     15.15 o 
   8   7   8      144.35      112.84     15.59 o 
   9   7   8      390.44      454.66     68.89 o 
  10   7   8      505.86     1038.16    186.78 o 
  11   7   8       24.81       27.76     21.00 o 
  13   7   8        2.49       14.78     26.04 o 
  -6   8   8      147.86      193.98     85.99 o 
  -5   8   8     1168.23     1383.37    113.23 o 
  -4   8   8      306.61      301.24     27.46 o 
  -3   8   8     1282.79     1518.50    208.09 o 
  -2   8   8      353.93      322.22     32.89 o 
  -1   8   8      296.05      261.33     12.25 o 
   0   8   8      778.25      711.20     29.73 o 
   1   8   8     1795.62     1681.41     58.92 o 
   2   8   8      436.00      371.71     17.30 o 
   3   8   8      583.36      510.44     21.07 o 
   4   8   8        5.63       14.32      8.76 o 
   5   8   8     7754.58     6786.39    283.04 o 
   6   8   8       13.50       14.32      9.89 o 
   7   8   8     1338.69     1282.70     48.64 o 
   8   8   8        3.38       26.00      9.39 o 
   9   8   8      615.66      573.89     42.72 o 
  10   8   8      362.39      395.49     23.37 o 
  11   8   8      223.10      227.58     27.99 o 
  -6   9   8      564.74      589.72     74.29 o 
  -5   9   8      492.05      495.88     54.36 o 
  -4   9   8      479.16      907.79     52.27 o 
  -3   9   8        0.16       16.48     10.42 o 
  -2   9   8      976.68      976.05     75.71 o 
  -1   9   8      140.46      117.13     18.25 o 
   0   9   8     3350.41     3224.27     99.50 o 
   1   9   8       66.83       60.84     18.23 o 
   2   9   8      626.65      585.05     34.48 o 
   3   9   8      125.06      142.67     14.09 o 
   4   9   8      941.97      903.70     35.83 o 
   5   9   8       84.69       77.72     13.56 o 
   6   9   8     6810.12     6897.88    157.35 o 
   7   9   8        9.61       17.47     10.70 o 
   8   9   8      505.74      480.74     28.74 o 
   9   9   8      263.44      238.16     25.51 o 
  10   9   8      160.50      160.09     18.06 o 
  11   9   8     3187.33     3308.39    130.44 o 
  -6  10   8       66.34       66.94     50.45 o 
  -5  10   8       91.98      104.82     39.72 o 
  -4  10   8       70.02       47.31     34.18 o 
  -3  10   8     1925.23     1866.41    103.93 o 
  -2  10   8       33.09       28.84     10.04 o 
  -1  10   8        7.22       11.49     20.51 o 
   0  10   8       29.44       19.66     17.03 o 
   1  10   8     3652.35     3652.02    155.00 o 
   2  10   8       51.65       45.98     14.74 o 
   3  10   8      664.86      671.29     43.12 o 
   4  10   8     1602.65     1513.79     53.02 o 
   5  10   8     2205.13     1965.65     68.36 o 
   6  10   8     9000.15     8974.73    249.46 o 
   7  10   8      875.75      861.65     50.81 o 
   8  10   8     2246.66     2161.99     49.34 o 
   9  10   8        6.06       18.63     10.17 o 
  10  10   8        2.24        9.72      8.56 o 
  11  10   8       23.54       51.26     26.97 o 
  12  10   8      780.49      631.92     90.51 o 
  -4  11   8       29.23       43.13     26.71 o 
  -3  11   8        0.55       24.24     34.79 o 
  -2  11   8     1728.85     1677.43     69.02 o 
  -1  11   8     1262.71     1180.27     73.58 o 
   0  11   8     3182.36     3163.88    164.24 o 
   1  11   8      142.69      153.52     25.53 o 
   2  11   8        7.92       11.08     29.25 o 
   3  11   8     3740.62     4109.92    488.22 o 
   4  11   8      338.17      425.16    117.73 o 
   5  11   8     1982.19     2070.96     87.73 o 
   6  11   8     1405.81     1379.26     94.60 o 
   7  11   8     1051.02     1046.11     53.09 o 
   8  11   8      120.99      111.60     16.27 o 
   9  11   8      176.96      177.59     22.48 o 
  10  11   8      607.66      609.96     39.46 o 
  11  11   8      173.70      169.23     38.16 o 
  12  11   8        3.46        4.91     15.86 o 
  -2  12   8      359.51      335.22     30.42 o 
  -1  12   8      741.73      717.12     53.07 o 
   0  12   8      283.58      311.14     33.46 o 
   1  12   8       36.29       36.03     16.98 o 
   2  12   8       41.74       29.18     14.96 o 
   3  12   8        4.91       22.38     17.05 o 
   4  12   8     2283.35     2652.52     80.68 o 
   5  12   8       80.10       63.70     21.68 o 
   6  12   8     2039.00     2064.29     92.17 o 
   7  12   8       11.60       18.80     16.33 o 
   8  12   8        5.95       16.13     18.68 o 
   9  12   8       92.10       78.99     16.78 o 
  10  12   8       24.02       25.12     21.09 o 
  11  12   8        6.05       24.41     13.13 o 
  12  12   8       77.72       96.16     34.64 o 
  -3  13   8      479.00      476.04     78.40 o 
  -1  13   8      214.27      189.66     28.72 o 
   0  13   8      376.74      347.04     37.01 o 
   1  13   8       41.44       37.66     20.60 o 
   2  13   8       39.89       61.58     26.54 o 
   3  13   8        8.36       20.10     16.47 o 
   4  13   8       60.72       53.07     22.40 o 
   5  13   8     2108.65     2012.85     95.35 o 
   6  13   8       25.62       41.33     23.85 o 
   7  13   8      935.98      933.32     58.73 o 
   8  13   8       16.06       30.40     20.05 o 
   9  13   8      420.76      430.24     37.91 o 
  10  13   8        1.43       29.08     21.58 o 
  12  13   8       34.78       12.79     25.67 o 
  -2  14   8        0.73       -3.41     34.71 o 
  -1  14   8      194.94      218.31     30.71 o 
   0  14   8      144.85      145.23     36.83 o 
   1  14   8      470.00      405.32     54.41 o 
   2  14   8        9.11       27.52     14.39 o 
   3  14   8        1.73       19.34     14.76 o 
   4  14   8       20.00       32.87     14.15 o 
   5  14   8      166.46      184.07     31.56 o 
   6  14   8       13.59       20.86     19.10 o 
   7  14   8        2.45       12.67     18.55 o 
   8  14   8      168.26      188.67     44.60 o 
   9  14   8      123.38      286.55     44.87 o 
  10  14   8      783.95      836.81     62.20 o 
  11  14   8        8.57       23.53     24.46 o 
   0  15   8       59.49       52.20     17.56 o 
   1  15   8       12.50       34.69     23.32 o 
   2  15   8       90.48      114.61     34.13 o 
   5  15   8        3.31       -6.44     33.11 o 
   8  15   8      291.30      249.48     46.89 o 
   9  15   8      279.17      338.06     64.48 o 
  10  15   8      182.29      295.37     40.09 o 
   2  16   8       17.74       40.48     31.66 o 
   3  16   8      692.28      887.65     61.42 o 
   4  16   8       65.40       46.12     33.02 o 
   5  16   8     1583.59     1717.81    101.71 o 
   6  16   8       34.38       35.12     22.42 o 
   7  16   8       20.30       33.87     18.48 o 
   8  16   8       16.54       18.12     18.08 o 
  -7 -14   9      509.91      592.43     76.39 o 
  -6 -14   9     1635.46     1687.59    137.56 o 
  -5 -14   9        6.87        9.97     25.59 o 
  -4 -14   9      259.44      226.19     44.73 o 
  -3 -14   9       91.67       88.27     28.33 o 
  -2 -14   9        7.45       24.96     30.84 o 
  -1 -14   9       13.46       52.39     32.65 o 
   0 -14   9      688.77      714.03     64.38 o 
  -9 -13   9      711.68      731.92     72.58 o 
  -8 -13   9       71.89       99.62     46.83 o 
  -7 -13   9      517.39      536.10     91.85 o 
  -5 -13   9     2144.07     2131.90    101.25 o 
  -4 -13   9       36.52       42.65     15.77 o 
  -3 -13   9       51.06       38.37     19.70 o 
  -2 -13   9       66.84       73.34     23.94 o 
  -1 -13   9     1225.16     1221.13     80.85 o 
   1 -13   9      114.83       69.34     50.48 o 
   2 -13   9      563.66      564.91     60.98 o 
  -9 -12   9       37.58       26.58     18.58 o 
  -8 -12   9        7.65      -19.29     24.86 o 
  -6 -12   9       15.78       17.59     22.68 o 
  -5 -12   9        4.95       19.48     18.87 o 
  -4 -12   9     1580.77     1663.39     86.11 o 
  -3 -12   9       58.29       50.05     21.02 o 
  -2 -12   9        8.47       -2.25     15.77 o 
  -1 -12   9        0.65       15.60     24.70 o 
   0 -12   9     2073.57     2133.68    149.42 o 
   2 -12   9       13.07      -21.69     31.26 o 
   3 -12   9       87.08      114.51     40.95 o 
 -10 -11   9     1105.48     1259.64    104.64 o 
  -8 -11   9       31.60        7.68     26.08 o 
  -7 -11   9       89.86       82.00     20.78 o 
  -6 -11   9     1526.71     1545.79     95.92 o 
  -5 -11   9      577.34      516.91     43.43 o 
  -4 -11   9        5.56        7.21     13.81 o 
  -3 -11   9     2102.51     1961.82    100.41 o 
  -2 -11   9        2.49       33.64     18.01 o 
  -1 -11   9       80.56       94.96     23.58 o 
   0 -11   9      243.40      226.73     36.46 o 
   1 -11   9     2748.89     3036.07    171.38 o 
   2 -11   9      574.03      612.22     81.16 o 
   4 -11   9      757.99      773.57    108.74 o 
   5 -11   9     2245.55     2448.85    186.29 o 
 -11 -10   9       43.31       70.55     31.29 o 
  -9 -10   9     1386.76     1300.18    146.84 o 
  -8 -10   9      110.55       83.86     31.73 o 
  -7 -10   9      315.57      295.93     29.67 o 
  -6 -10   9      394.04      316.21     36.89 o 
  -5 -10   9        0.09       10.76     10.26 o 
  -4 -10   9      141.24      206.16     44.29 o 
  -3 -10   9       27.89       34.83     13.75 o 
  -2 -10   9     2522.42     2447.44     58.48 o 
  -1 -10   9       16.52       10.34     16.45 o 
   0 -10   9      359.00      318.69     25.52 o 
   1 -10   9       58.13       77.76     21.96 o 
   2 -10   9      112.23       77.55     41.92 o 
   3 -10   9     3154.13     3326.09    187.72 o 
   5 -10   9      817.25      932.81    113.16 o 
   6 -10   9     1225.74     1310.77    108.43 o 
 -11  -9   9      818.61      805.74     83.50 o 
  -9  -9   9      414.87      443.43     67.72 o 
  -8  -9   9      819.38      798.01     51.67 o 
  -7  -9   9       18.00       44.96     20.21 o 
  -6  -9   9      325.01      315.07     35.61 o 
  -5  -9   9      466.89      465.10     38.85 o 
  -4  -9   9      516.44      467.09     28.83 o 
  -3  -9   9      584.07      719.86    104.06 o 
  -2  -9   9       33.95       11.78      9.87 o 
  -1  -9   9      210.10      198.08     24.97 o 
   0  -9   9     1593.63     1513.38     70.24 o 
   1  -9   9       95.26       72.51     13.31 o 
   2  -9   9       74.54      118.14     42.22 o 
   3  -9   9      308.12      329.81     46.83 o 
   4  -9   9      834.19      920.32     93.73 o 
   5  -9   9       26.90      133.82     41.88 o 
   6  -9   9      337.10      383.27     67.71 o 
   7  -9   9       20.67       37.01     23.84 o 
 -11  -8   9      165.36      174.18     55.65 o 
 -10  -8   9      448.73      471.67     52.24 o 
  -9  -8   9      329.86      394.23     46.15 o 
  -8  -8   9        2.91       -1.30     26.25 o 
  -7  -8   9      666.85      638.16     61.99 o 
  -6  -8   9      477.39      488.90     47.79 o 
  -5  -8   9      243.88      176.42     15.60 o 
  -4  -8   9      727.15      715.95     45.67 o 
  -3  -8   9      443.86      383.82     26.95 o 
  -2  -8   9      973.23      892.14     72.75 o 
  -1  -8   9     1301.31     1194.15     44.48 o 
   0  -8   9      890.67      865.78     55.77 o 
   1  -8   9      491.46      425.01     21.19 o 
   2  -8   9      139.96      152.56     13.41 o 
   3  -8   9       71.77       40.29     25.83 o 
   4  -8   9        4.15       -1.25     36.17 o 
   5  -8   9      442.37      426.59     72.66 o 
 -11  -7   9      609.59      682.79     76.34 o 
 -10  -7   9     2146.85     2314.27    165.05 o 
  -9  -7   9     2265.82     2338.65    106.01 o 
  -8  -7   9      265.72      244.51     31.35 o 
  -7  -7   9      393.28      361.92     43.83 o 
  -6  -7   9      142.44      138.05     25.45 o 
  -5  -7   9     4848.14     4957.89    117.04 o 
  -4  -7   9     1490.22     1423.16     49.25 o 
  -3  -7   9      578.96      557.23     33.62 o 
  -2  -7   9      113.19      107.21     17.89 o 
  -1  -7   9       18.02       42.20     13.43 o 
   0  -7   9     2062.34     1871.58     63.69 o 
   1  -7   9     1861.74     1731.59     60.16 o 
   2  -7   9     4984.47     4767.47    230.18 o 
   3  -7   9     1357.23     1379.93    116.29 o 
   4  -7   9      214.74      186.01     28.74 o 
   5  -7   9      750.68      789.95     43.30 o 
   6  -7   9      281.25      235.77     62.87 o 
 -12  -6   9       60.87       27.07     27.52 o 
 -11  -6   9      122.58       96.37     36.73 o 
 -10  -6   9      478.18      539.03     47.68 o 
  -9  -6   9        4.56        2.72     20.34 o 
  -8  -6   9      490.26      487.85     49.70 o 
  -7  -6   9      241.18      261.18     30.07 o 
  -6  -6   9     5916.08     6081.99    213.10 o 
  -5  -6   9     1685.76     1646.92     54.41 o 
  -4  -6   9      935.48      886.04     36.21 o 
  -3  -6   9       30.95       22.69      7.83 o 
  -2  -6   9       28.89       38.76     10.24 o 
  -1  -6   9       58.03       24.69     10.11 o 
   0  -6   9     3473.78     3393.23     54.84 o 
   1  -6   9      402.38      375.31     23.24 o 
   2  -6   9      103.01       82.48     12.31 o 
   3  -6   9     3971.18     5099.45    117.41 o 
   4  -6   9     2443.82     2727.34     85.18 o 
   5  -6   9       14.79       54.04     17.89 o 
   6  -6   9      180.92      163.79     19.62 o 
   7  -6   9        4.16       -0.19     17.61 o 
   8  -6   9      211.96      283.05     50.43 o 
   9  -6   9     1021.99     1177.30     95.83 o 
 -12  -5   9      199.66      272.34     60.05 o 
 -11  -5   9      357.75      375.06     56.53 o 
 -10  -5   9      234.81      225.17     36.21 o 
  -9  -5   9     4250.73     4447.49    185.54 o 
  -8  -5   9      556.17      535.14     51.33 o 
  -7  -5   9       34.78       19.74     11.34 o 
  -6  -5   9       32.62       43.83     30.76 o 
  -5  -5   9     5377.26     5604.95    136.99 o 
  -4  -5   9     1236.71     1382.89     49.19 o 
  -3  -5   9       73.61       76.05     11.85 o 
  -2  -5   9     1222.51     1339.06     36.70 o 
  -1  -5   9     1019.80     1098.29     49.94 o 
   0  -5   9     2178.04     1920.94     51.35 o 
   2  -5   9      877.87      782.39     32.51 o 
   3  -5   9     2487.12     2589.48     55.51 o 
   4  -5   9        2.43      974.54     53.49 o 
   5  -5   9     3302.70     4075.69    118.63 o 
   6  -5   9     3350.37     3321.19    117.48 o 
   7  -5   9       18.71       36.37     15.12 o 
   8  -5   9      167.58      157.46     22.90 o 
   9  -5   9      682.02      638.41     81.27 o 
  10  -5   9      397.77      397.65     50.94 o 
 -12  -4   9      812.96      927.52     98.36 o 
 -11  -4   9      290.73      205.88     33.79 o 
 -10  -4   9      409.98      441.04     65.08 o 
  -9  -4   9        6.81       19.80     18.70 o 
  -8  -4   9      322.65      354.59     42.12 o 
  -7  -4   9     2020.64     1893.69     99.08 o 
  -6  -4   9     3532.52     3749.19    138.21 o 
  -5  -4   9     1141.33     1135.19     34.42 o 
  -4  -4   9     2830.51     3104.62     99.77 o 
  -3  -4   9       10.20        8.18      7.06 o 
  -2  -4   9      560.85      537.76     28.66 o 
  -1  -4   9     1374.94     1359.03     45.69 o 
   0  -4   9     9327.07     9151.24    159.38 o 
   1  -4   9        2.67       21.54     44.54 o 
   2  -4   9     7853.54     7278.81    169.56 o 
   3  -4   9      540.34      502.76     21.87 o 
   4  -4   9     1899.23     2520.44     78.61 o 
   5  -4   9      119.45      136.43     23.13 o 
   6  -4   9     1304.56     2075.73     86.47 o 
   7  -4   9     2137.22     2023.16     91.36 o 
   8  -4   9        2.92       13.77     11.76 o 
   9  -4   9      665.35      737.67     60.07 o 
  10  -4   9      525.91      498.66     97.30 o 
 -12  -3   9       12.02       27.91     21.52 o 
 -10  -3   9      166.23      146.13     29.07 o 
  -9  -3   9      368.59      448.43     99.69 o 
  -8  -3   9        3.86        6.30     23.62 o 
  -7  -3   9      904.77      896.01     79.76 o 
  -6  -3   9      571.73      492.34     44.71 o 
  -5  -3   9     1327.89     1458.46     96.45 o 
  -4  -3   9     1677.97     1866.76     52.09 o 
  -3  -3   9     4301.44     4669.83     94.17 o 
  -2  -3   9      150.85      130.20     12.88 o 
  -1  -3   9      102.73       83.54     12.51 o 
   0  -3   9      622.27      582.57     36.60 o 
   1  -3   9     4579.19     3996.65    105.90 o 
   2  -3   9     2929.18     2859.34     78.20 o 
   3  -3   9     1850.57     1863.11     50.28 o 
   4  -3   9     4933.71     4959.21    114.24 o 
   5  -3   9      245.51      205.51     26.21 o 
   6  -3   9      821.95      891.64     68.03 o 
   7  -3   9      754.87      684.81     43.94 o 
   8  -3   9       16.75       10.52     11.04 o 
   9  -3   9      373.37      376.08     43.99 o 
  10  -3   9      900.67      960.93    150.24 o 
 -10  -2   9        7.39       -3.10     16.53 o 
  -9  -2   9      109.20      197.01    125.06 o 
  -8  -2   9      719.16      791.13    153.96 o 
  -7  -2   9       30.07       17.31     11.40 o 
  -6  -2   9     3270.01     3782.68    101.26 o 
  -5  -2   9     1347.01     1496.04    102.72 o 
  -4  -2   9      209.49      193.95     12.15 o 
  -3  -2   9       34.54      100.94     20.93 o 
  -2  -2   9     3736.61     3891.61    147.56 o 
  -1  -2   9     7528.22     7649.93    114.68 o 
   0  -2   9     5033.02     5285.32     79.44 o 
   1  -2   9       10.78       23.30     13.23 o 
   2  -2   9     2761.43     3104.53    119.94 o 
   3  -2   9     2484.56     2298.30     78.83 o 
   4  -2   9      238.75      246.70     14.26 o 
   5  -2   9     6811.89     6719.30    209.53 o 
   6  -2   9     1245.26     1172.54     64.74 o 
   7  -2   9      480.61      462.65     58.70 o 
   8  -2   9      276.43      257.87     35.00 o 
   9  -2   9      704.84      656.99     42.00 o 
  10  -2   9     1290.15     1351.69    132.53 o 
  11  -2   9       50.61      143.44     49.33 o 
 -10  -1   9      917.71      928.11    103.71 o 
  -9  -1   9      232.95      224.89     37.17 o 
  -8  -1   9     2593.88     2872.42    285.65 o 
  -7  -1   9        5.34       27.19     17.73 o 
  -6  -1   9      313.29      314.04     75.23 o 
  -5  -1   9     3383.97     4193.56    125.48 o 
  -4  -1   9     2335.05     2809.61    111.03 o 
  -3  -1   9      238.44      248.81     18.89 o 
  -2  -1   9      735.58     1068.98    112.86 o 
  -1  -1   9      856.17      680.79     36.27 o 
   0  -1   9      428.69      335.87     26.80 o 
   1  -1   9      150.69      128.83     15.43 o 
   2  -1   9      992.51     1043.36     54.09 o 
   3  -1   9      649.26      619.07     27.33 o 
   4  -1   9     6460.78     6283.51    100.67 o 
   5  -1   9      580.16      570.92     24.43 o 
   6  -1   9       37.64       46.96     22.13 o 
   7  -1   9      222.43      186.53     23.87 o 
   8  -1   9       19.53       30.50     19.18 o 
   9  -1   9      202.76      240.66     31.03 o 
  10  -1   9       30.23       32.71     12.74 o 
  11  -1   9      169.93      289.53     36.14 o 
 -10   0   9      606.06      675.79     87.21 o 
  -9   0   9      825.21      776.40     78.22 o 
  -8   0   9       76.56       95.58     31.08 o 
  -7   0   9      844.90      829.62     53.83 o 
  -6   0   9     1797.89     1724.39     79.24 o 
  -5   0   9     1255.19     1428.38     86.13 o 
  -4   0   9      745.31      690.98     28.92 o 
  -3   0   9     2070.28     2348.47     82.50 o 
  -2   0   9     1084.50     1355.01     73.86 o 
  -1   0   9      407.75      388.28     35.02 o 
   0   0   9       37.23       68.24     10.18 o 
   1   0   9     3608.65     3761.18     97.19 o 
   2   0   9     2382.47     2233.94    115.69 o 
   3   0   9       14.17       27.54     24.36 o 
   4   0   9      451.45      468.12     23.46 o 
   5   0   9     8382.71     8099.03    138.94 o 
   6   0   9     3365.27     3256.90     82.02 o 
   7   0   9     3841.26     3540.90    106.77 o 
   8   0   9       26.92       22.93      9.90 o 
   9   0   9       64.87       44.82     17.26 o 
  10   0   9       79.51       89.78     20.43 o 
  11   0   9       25.68        5.03     20.20 o 
  12   0   9        2.77       22.98     12.06 o 
 -10   1   9     1139.45     1324.78     92.90 o 
  -9   1   9     3897.30     4472.36    224.49 o 
  -8   1   9       81.71       50.59     19.84 o 
  -7   1   9       14.58       12.09     12.00 o 
  -6   1   9      425.01      379.91     31.50 o 
  -5   1   9       81.65       71.59     19.05 o 
  -4   1   9     2327.06     2818.46    120.28 o 
  -3   1   9     1342.60     1496.44     31.80 o 
  -2   1   9     4797.42     6176.56    116.29 o 
  -1   1   9     9162.98    12857.42    416.10 o 
   0   1   9       15.90        6.54      6.88 o 
   1   1   9      373.07      288.38     26.05 o 
   2   1   9     1298.73     1367.41     53.52 o 
   3   1   9      141.70      128.67     14.69 o 
   4   1   9      325.66      295.31     20.78 o 
   5   1   9     2334.21     2119.34     62.32 o 
   6   1   9       55.05       69.64      9.28 o 
   7   1   9     3762.43     3241.93    213.67 o 
   8   1   9      363.20      337.04     31.72 o 
   9   1   9      412.62      410.61     40.06 o 
  10   1   9       92.90       76.76     18.68 o 
  11   1   9      253.96      223.88     29.70 o 
 -10   2   9     1968.33     2157.97    120.60 o 
  -9   2   9      566.21      775.53    525.80 o 
  -8   2   9       43.78       27.35     16.60 o 
  -7   2   9      285.01      230.90     38.84 o 
  -6   2   9      554.94      528.72     33.48 o 
  -5   2   9        3.10       -6.75     14.26 o 
  -4   2   9     3635.49     3793.57     92.67 o 
  -3   2   9       98.21       79.76     10.40 o 
  -2   2   9     1607.05     1714.87     60.24 o 
  -1   2   9        6.84       17.98     11.58 o 
   0   2   9     7936.00    10765.03    210.59 o 
   1   2   9        1.20        5.57      5.03 o 
   2   2   9       54.82       47.57     10.96 o 
   3   2   9       16.96       26.29     14.32 o 
   4   2   9     3865.61     3577.30     95.36 o 
   5   2   9     1094.94      820.71     50.55 o 
   6   2   9     5824.87     5656.01    158.39 o 
   7   2   9     1054.04     1089.15     44.42 o 
   8   2   9     1634.61     1595.56     79.56 o 
   9   2   9      308.76      310.09     36.86 o 
  10   2   9     1602.73     1510.30     94.48 o 
  11   2   9      883.12      891.47    104.85 o 
 -10   3   9       30.72       29.28     24.06 o 
  -9   3   9      746.38      780.08     93.93 o 
  -8   3   9      182.16      162.51     46.90 o 
  -7   3   9      791.84      806.05     57.59 o 
  -6   3   9      144.51      114.89     23.13 o 
  -5   3   9     1157.89     1108.53     41.09 o 
  -4   3   9        4.04        9.08      6.60 o 
  -3   3   9      486.00      395.39     18.20 o 
  -2   3   9       35.90       24.94      7.13 o 
  -1   3   9      269.93      194.65     20.75 o 
   0   3   9     1042.93     1220.08     97.92 o 
   1   3   9    13630.58    17121.47    380.70 o 
   2   3   9      601.63      455.08     29.22 o 
   3   3   9    10223.71    10178.71    180.54 o 
   4   3   9     1092.87      997.00     48.56 o 
   5   3   9     4770.60     5092.08    114.58 o 
   6   3   9     1092.66      966.63     45.65 o 
   7   3   9       55.55       43.38     11.01 o 
   8   3   9     3289.62     3609.37     88.14 o 
   9   3   9       15.44       11.75     17.27 o 
  10   3   9      969.93      964.34     59.15 o 
  11   3   9     2723.51     2478.39     94.89 o 
  -9   4   9      341.02      382.09     54.85 o 
  -8   4   9       11.94       13.96     22.70 o 
  -7   4   9      603.48      538.26     29.57 o 
  -6   4   9     2067.40     1975.41     95.34 o 
  -5   4   9      245.08      240.68     30.26 o 
  -4   4   9     2695.16     2524.32     48.28 o 
  -3   4   9      475.40      437.06     20.05 o 
  -2   4   9        8.43       13.39      6.52 o 
  -1   4   9     4600.96     4729.18    156.84 o 
   0   4   9      839.30      619.73     28.08 o 
   1   4   9       26.53       18.37     14.48 o 
   2   4   9     7961.70     9840.10    278.16 o 
   3   4   9     5648.76     5964.09    105.38 o 
   4   4   9     1433.34     1202.73     40.96 o 
   5   4   9     2549.62     2605.40     70.84 o 
   6   4   9      592.12      630.64     66.47 o 
   7   4   9     1529.78     1485.45     53.64 o 
   8   4   9      636.19      826.80    107.61 o 
   9   4   9     5282.06     5594.09    223.18 o 
  10   4   9        3.65       23.74     30.20 o 
  11   4   9      803.63     1045.20     93.26 o 
  -8   5   9       36.67       24.33     20.31 o 
  -7   5   9      642.15      539.64     49.42 o 
  -6   5   9      334.37      335.27     36.10 o 
  -5   5   9      959.14     1017.71     69.65 o 
  -4   5   9     1601.62     1604.74     55.91 o 
  -3   5   9      138.07      136.23     11.95 o 
  -2   5   9      172.11      137.50     14.59 o 
  -1   5   9     4336.19     4480.39    144.59 o 
   0   5   9      377.23      236.38     17.61 o 
   1   5   9     1887.91     1908.61     83.98 o 
   2   5   9     4464.44     4361.29    291.93 o 
   3   5   9      377.61      314.77     26.22 o 
   4   5   9     2652.01     2597.66    107.69 o 
   5   5   9      458.09      417.97     20.92 o 
   6   5   9      495.55      513.71     74.64 o 
   7   5   9      509.68      469.33     73.03 o 
   8   5   9     2381.88     3073.14    307.64 o 
   9   5   9      272.53      589.74    249.47 o 
  10   5   9     3076.69     2978.59    128.40 o 
  11   5   9      739.69      737.28     98.98 o 
  -6   6   9     2572.54     2538.21    156.76 o 
  -5   6   9       46.67       50.65     13.21 o 
  -4   6   9     2289.25     2294.79     93.38 o 
  -3   6   9      256.35      228.84     14.76 o 
  -2   6   9      378.45      335.80     18.64 o 
  -1   6   9     8167.34     7941.62    178.58 o 
   0   6   9       27.78       25.26      8.21 o 
   1   6   9      314.64      231.69     17.20 o 
   2   6   9     1758.43     1791.80     63.27 o 
   3   6   9      439.90      400.43     22.63 o 
   4   6   9      873.39      820.05     39.78 o 
   5   6   9     1143.40     1046.83     48.62 o 
   6   6   9     1281.84     1214.22     45.85 o 
   7   6   9      117.94      138.35     26.28 o 
   8   6   9      858.56     1011.24    124.71 o 
   9   6   9     2463.70     2733.96    215.31 o 
  10   6   9      397.72      736.15     68.52 o 
  11   6   9        6.99       58.86     34.93 o 
  13   6   9       24.94       45.26     40.21 o 
  -6   7   9       26.42       25.21     14.01 o 
  -5   7   9      728.06      724.28     46.63 o 
  -4   7   9      188.27      184.91     14.49 o 
  -3   7   9      204.36      201.55     17.32 o 
  -2   7   9       19.22       12.28      6.53 o 
  -1   7   9     3750.40     3638.68    113.51 o 
   0   7   9     2194.43     2166.15     71.78 o 
   1   7   9        7.96       22.48      5.76 o 
   2   7   9     1449.71     1497.23     43.05 o 
   3   7   9      706.15      725.88     35.53 o 
   4   7   9      831.23      688.46     30.91 o 
   5   7   9       37.14       41.12     11.24 o 
   6   7   9     1869.85     1745.90     64.79 o 
   7   7   9        5.53       23.80     16.50 o 
   8   7   9        4.89       29.60     12.11 o 
   9   7   9       26.06       43.95     24.07 o 
  10   7   9     3189.74     3563.05    155.63 o 
  11   7   9      457.18      400.52     67.60 o 
  -5   8   9      185.68      211.50     47.57 o 
  -4   8   9      140.95      147.66     21.08 o 
  -3   8   9      927.81      836.48     66.99 o 
  -2   8   9      931.27      880.72     66.01 o 
  -1   8   9      388.96      379.47     28.16 o 
   0   8   9      731.99      696.81     31.97 o 
   1   8   9      119.29      108.81     12.33 o 
   2   8   9       48.63       45.35     10.12 o 
   3   8   9      694.17      616.08     28.50 o 
   4   8   9      336.40      316.80     17.32 o 
   5   8   9      170.22      190.68     15.71 o 
   6   8   9      480.36      436.01     30.05 o 
   7   8   9        9.16       -0.08     13.21 o 
   8   8   9      745.27      607.40     30.93 o 
   9   8   9      334.53      293.41     26.25 o 
  10   8   9       16.95        8.08     11.92 o 
  11   8   9      387.97      364.04     37.19 o 
  13   8   9      105.89      130.54     43.27 o 
  -5   9   9      617.46      588.25     87.18 o 
  -4   9   9        7.07       26.12     30.15 o 
  -3   9   9       21.28       35.54     17.49 o 
  -2   9   9        1.26      -10.70     17.22 o 
  -1   9   9     1836.63     1790.02    100.25 o 
   0   9   9     1813.26     1708.64    103.00 o 
   1   9   9     2959.27     2847.80     93.71 o 
   2   9   9      304.38      286.45     13.48 o 
   3   9   9      250.92      218.65     12.29 o 
   4   9   9      479.09      510.32     32.26 o 
   5   9   9     3033.72     2987.39     66.04 o 
   6   9   9       77.02       73.25     14.18 o 
   7   9   9      249.59      267.36     21.74 o 
   8   9   9      930.61      893.41     56.82 o 
   9   9   9      381.47      343.17     20.09 o 
  10   9   9      418.03      388.02     24.39 o 
  11   9   9        1.17       16.03     11.16 o 
  -5  10   9       62.02       74.86     30.67 o 
  -4  10   9       64.62       79.50     33.87 o 
  -3  10   9       46.55       37.46     16.60 o 
  -2  10   9      628.39      608.21     45.78 o 
  -1  10   9      367.23      368.05     39.27 o 
   0  10   9     2262.14     2169.67     76.32 o 
   1  10   9      600.96      509.17     31.37 o 
   2  10   9     1558.36     1572.98     78.61 o 
   3  10   9      388.47      343.21     35.19 o 
   4  10   9      427.83      383.47     25.91 o 
   5  10   9       96.00      110.68     14.33 o 
   6  10   9     1416.86     1391.12     65.69 o 
   7  10   9     3415.24     3323.30    128.61 o 
   8  10   9       12.13       15.35     13.24 o 
   9  10   9       12.14        2.46     13.49 o 
  10  10   9       32.70       22.66     10.28 o 
  11  10   9       55.80       77.83     20.46 o 
  12  10   9      221.32      217.98     46.64 o 
  -5  11   9       15.79       31.55     29.56 o 
  -4  11   9      107.95      120.62     40.24 o 
  -3  11   9      123.10       86.79     23.71 o 
  -2  11   9     2099.70     2027.05     77.05 o 
  -1  11   9     2476.92     2226.20     98.76 o 
   0  11   9      113.44      104.60     25.26 o 
   1  11   9     2193.22     2133.92     58.69 o 
   2  11   9       98.44       84.81     20.75 o 
   3  11   9        0.97       61.53     21.92 o 
   4  11   9     5082.30     5208.04    234.75 o 
   5  11   9     1039.73      976.20     76.93 o 
   6  11   9     1486.40     1507.07     82.00 o 
   7  11   9     1745.13     1722.00     60.29 o 
   8  11   9      980.06     1024.70     47.47 o 
   9  11   9       10.53       22.65     12.20 o 
  10  11   9      166.69      205.37     24.18 o 
  11  11   9      138.98      138.23     25.36 o 
  12  11   9      147.88      174.34     38.30 o 
  -2  12   9     1617.49     1555.04    113.84 o 
  -1  12   9     2088.79     2113.67     88.41 o 
   0  12   9      723.40      736.62     47.48 o 
   1  12   9       92.25       65.73     19.93 o 
   2  12   9      395.77      357.22     34.43 o 
   3  12   9     1302.96     1850.30    102.00 o 
   4  12   9       58.34      103.59     23.74 o 
   5  12   9     1996.20     2118.67     92.01 o 
   6  12   9      581.34      527.86     46.31 o 
   7  12   9      258.08      281.25     32.67 o 
   8  12   9       11.36       18.74     19.01 o 
   9  12   9      729.69      720.25     39.50 o 
  10  12   9        7.35       11.55     16.19 o 
  11  12   9        2.18       26.36     10.06 o 
  -3  13   9      211.70      209.23     40.26 o 
  -1  13   9      464.25      545.56     74.29 o 
   0  13   9     1593.54     1522.32    112.08 o 
   1  13   9       27.42       36.59     13.02 o 
   2  13   9        1.17       24.49     28.22 o 
   3  13   9        5.34       16.14     16.66 o 
   4  13   9      957.57     1341.01     85.53 o 
   5  13   9       57.42       78.43     27.80 o 
   6  13   9      145.07      127.42     26.89 o 
   7  13   9      189.33      187.39     25.99 o 
   8  13   9      218.96      219.45     31.37 o 
   9  13   9      205.02      211.50     30.56 o 
  10  13   9      540.58      692.15     62.26 o 
  11  13   9        5.44       -0.24     15.01 o 
  -1  14   9       24.30       41.21     20.54 o 
   0  14   9       56.10       61.13     29.99 o 
   1  14   9       94.02       54.76     42.53 o 
   2  14   9     1304.20     1407.38    148.41 o 
   3  14   9       97.76       99.66     28.34 o 
   4  14   9      420.44      417.00     48.01 o 
   5  14   9      139.12      129.90     28.09 o 
   6  14   9        0.90       -1.52     25.86 o 
   7  14   9      418.34      410.00     35.80 o 
   8  14   9      719.58      966.23    105.44 o 
   9  14   9      791.51      864.65     65.83 o 
  10  14   9      167.97      196.62    120.91 o 
  11  14   9      339.77      313.66     54.63 o 
   0  15   9      112.98      218.77     58.72 o 
   1  15   9       22.64       13.29     24.80 o 
   2  15   9      411.70      435.47     61.47 o 
   3  15   9        9.00        8.34     21.08 o 
   8  15   9      447.23      457.58     49.69 o 
   9  15   9       45.71      605.82     57.02 o 
  10  15   9     1313.74     1499.84    116.15 o 
   2  16   9       61.25       55.29     28.82 o 
   3  16   9      611.57      617.65     57.25 o 
   4  16   9     1745.13     2067.88    111.10 o 
   5  16   9      262.50      249.03     38.95 o 
   6  16   9      415.62      420.94     40.34 o 
   7  16   9       24.65       45.21     22.08 o 
   8  16   9      335.02      327.32     41.42 o 
  -6 -14  10        1.74       -1.87     32.36 o 
  -5 -14  10     1066.99     1112.85    118.89 o 
  -4 -14  10      155.39       68.10     32.43 o 
  -2 -14  10        0.09       17.29     19.39 o 
  -1 -14  10       62.41      141.39     41.26 o 
  -8 -13  10       75.78       93.42     45.89 o 
  -7 -13  10       22.86       25.02     39.88 o 
  -6 -13  10     1001.93      864.68     70.92 o 
  -4 -13  10      270.83      228.59     50.85 o 
  -3 -13  10        0.73       16.29     21.43 o 
  -2 -13  10       22.67       27.67     14.25 o 
  -1 -13  10       11.24       14.05     15.51 o 
   1 -13  10      581.72      584.70     88.23 o 
  -9 -12  10      441.14      659.90     46.23 o 
  -8 -12  10        1.24       24.50     18.74 o 
  -7 -12  10       23.83       14.42     23.73 o 
  -5 -12  10      824.57      756.08     57.43 o 
  -4 -12  10      256.08      250.26     50.03 o 
  -3 -12  10      811.96      767.86     58.35 o 
  -2 -12  10      126.54      122.96     25.25 o 
  -1 -12  10     1031.65     1049.87     78.07 o 
   0 -12  10      380.69      346.41     44.38 o 
   1 -12  10      132.47      121.37     36.26 o 
   2 -12  10       23.47       51.86     38.59 o 
   3 -12  10       65.28      119.83     41.13 o 
 -10 -11  10      637.96      682.04     71.95 o 
  -9 -11  10      197.73      228.39     37.81 o 
  -8 -11  10       14.44       30.14     12.62 o 
  -7 -11  10      833.47      819.24     62.12 o 
  -6 -11  10      262.96      225.44     29.22 o 
  -5 -11  10       62.96       57.46     14.58 o 
  -4 -11  10      732.82      730.93     47.61 o 
  -3 -11  10      907.15      799.32     50.13 o 
  -2 -11  10      469.79      443.30     40.22 o 
  -1 -11  10      143.52      137.99     25.73 o 
   0 -11  10     2016.15     1995.21     75.64 o 
   1 -11  10      663.65      900.32     94.46 o 
   4 -11  10      299.24      369.43     52.62 o 
  -9 -10  10       10.38      146.17     37.61 o 
  -8 -10  10      346.37      395.83     38.59 o 
  -7 -10  10       61.10       43.71     43.24 o 
  -6 -10  10     1301.83     1106.83     69.44 o 
  -5 -10  10        3.10       14.29     11.07 o 
  -4 -10  10       69.08       56.07     15.04 o 
  -3 -10  10     2285.11     2348.63     78.75 o 
  -2 -10  10       29.25       43.63     19.90 o 
  -1 -10  10     2817.62     2773.67    114.28 o 
   0 -10  10      518.69      508.65     40.21 o 
   1 -10  10      530.39      552.47     35.16 o 
   2 -10  10     2391.84     2644.51    144.72 o 
   3 -10  10      390.28      439.62     65.14 o 
   5 -10  10      381.55      550.18    104.46 o 
 -11  -9  10        0.89       37.49     32.62 o 
  -9  -9  10     1219.18     1285.92     99.48 o 
  -8  -9  10      213.63      215.49     27.90 o 
  -7  -9  10      240.12      214.01     40.17 o 
  -6  -9  10       29.18       -5.53     23.71 o 
  -5  -9  10      119.15      122.92     16.26 o 
  -4  -9  10      326.61      328.64     31.63 o 
  -3  -9  10      175.66      143.96     15.50 o 
  -2  -9  10      998.78      956.23     89.47 o 
  -1  -9  10      271.96      285.60     27.64 o 
   0  -9  10      570.64      560.83     43.46 o 
   1  -9  10       39.41       41.45     11.86 o 
   2  -9  10     1155.70     1110.85    108.48 o 
   3  -9  10     1196.09     1125.71    107.40 o 
   6  -9  10      226.38      384.48     67.41 o 
 -11  -8  10       27.99       42.09     37.56 o 
 -10  -8  10      140.38      150.81     38.01 o 
  -9  -8  10      475.84      430.71     57.59 o 
  -8  -8  10      862.16      919.84     58.37 o 
  -7  -8  10     1155.09     1098.67     69.70 o 
  -6  -8  10        8.11       20.01     15.97 o 
  -5  -8  10      560.09      538.97     32.63 o 
  -4  -8  10     2102.56     1803.60     82.42 o 
  -3  -8  10      789.02      791.75     62.69 o 
  -2  -8  10      222.17      172.43     22.83 o 
  -1  -8  10      660.94      612.12     25.76 o 
   0  -8  10     2170.91     2046.61     84.98 o 
   1  -8  10       82.49       62.52     12.23 o 
   2  -8  10      902.60      830.82     40.16 o 
   3  -8  10       14.24       20.37     13.23 o 
   4  -8  10       33.12       66.47     38.54 o 
   5  -8  10      150.70      172.45     46.26 o 
   6  -8  10        9.83       27.95     44.98 o 
   7  -8  10      122.60       97.48     38.57 o 
 -11  -7  10     1011.92     1085.70     78.58 o 
 -10  -7  10     1167.92     1143.03    122.89 o 
  -9  -7  10      820.27      751.39     82.52 o 
  -8  -7  10      156.71      183.48     28.87 o 
  -7  -7  10       94.87      105.22     28.93 o 
  -6  -7  10     4646.30     4528.41    134.28 o 
  -5  -7  10       94.30      104.83     16.22 o 
  -4  -7  10      150.71      138.61     23.02 o 
  -3  -7  10       50.82       36.28     15.07 o 
  -2  -7  10      228.62      229.84     18.02 o 
  -1  -7  10     1730.25     1688.84     55.60 o 
   0  -7  10       82.46      100.42     18.36 o 
   1  -7  10     1521.29     1514.95     53.70 o 
   2  -7  10     2964.62     2919.13     79.86 o 
   3  -7  10      220.78      238.54    116.02 o 
   4  -7  10       63.82       67.94     18.18 o 
   5  -7  10       93.68       76.59     15.16 o 
   6  -7  10      562.30      573.86     66.78 o 
   8  -7  10      331.81      351.23     72.95 o 
 -11  -6  10      107.88      137.18     35.89 o 
 -10  -6  10     1430.24     1639.64    166.90 o 
  -9  -6  10      923.79      889.79     56.28 o 
  -8  -6  10      119.08      129.46     38.68 o 
  -7  -6  10     1890.09     1975.43    101.48 o 
  -6  -6  10      662.68      664.67     55.62 o 
  -5  -6  10     3674.91     3538.71     87.08 o 
  -4  -6  10      329.08      299.28     18.78 o 
  -3  -6  10      303.44      249.03     16.69 o 
  -2  -6  10      981.75      917.36     36.85 o 
  -1  -6  10     1055.31     1029.09     39.01 o 
   0  -6  10     3812.81     3649.84     92.83 o 
   1  -6  10      142.34      150.42     14.09 o 
   2  -6  10      204.55      166.03     19.91 o 
   4  -6  10      451.54      404.43     40.85 o 
   5  -6  10      326.30      314.83     35.81 o 
   6  -6  10      301.28      330.81     27.39 o 
   7  -6  10       52.69       25.96     32.12 o 
   9  -6  10       80.98       59.93     38.10 o 
 -11  -5  10      182.42      184.46     29.60 o 
 -10  -5  10      444.20      419.32     40.85 o 
  -9  -5  10      501.18      513.46     40.97 o 
  -8  -5  10      869.91      877.84     55.82 o 
  -7  -5  10     1629.91     1584.18    132.10 o 
  -6  -5  10     3423.60     3585.13    132.43 o 
  -5  -5  10      684.28      745.67     34.73 o 
  -4  -5  10      327.62      251.82     14.86 o 
  -3  -5  10     1158.94     1131.33     42.63 o 
  -2  -5  10      939.29      868.74     36.42 o 
  -1  -5  10      282.41      271.42     16.82 o 
   0  -5  10     2715.88     2439.12     79.28 o 
   1  -5  10     4287.89     4059.18    110.22 o 
   2  -5  10     2737.99     2667.18     74.36 o 
   3  -5  10      668.07      657.45     37.03 o 
   4  -5  10     2550.28     2565.71    127.38 o 
   5  -5  10      195.51      257.05     24.92 o 
   6  -5  10      237.47      327.25     44.97 o 
   7  -5  10       11.71       22.84      8.57 o 
   8  -5  10       31.89       51.59     23.20 o 
   9  -5  10      491.07      427.88     59.59 o 
 -11  -4  10      698.46      695.33     87.71 o 
 -10  -4  10       66.34       82.65     37.81 o 
  -9  -4  10      766.60      717.72     48.19 o 
  -8  -4  10     3359.48     3573.19    106.72 o 
  -7  -4  10      438.16      463.60     38.57 o 
  -6  -4  10      638.78      605.11     47.05 o 
  -5  -4  10     1999.38     2120.87     76.16 o 
  -4  -4  10     1922.38     2027.67     68.24 o 
  -3  -4  10       15.22       21.43      6.81 o 
  -2  -4  10    11840.43    12045.10    162.33 o 
  -1  -4  10     3819.56     4031.90     74.07 o 
   0  -4  10        2.53       -3.76     13.21 o 
   2  -4  10      188.24      194.92     17.98 o 
   3  -4  10     1475.48     1527.74    190.33 o 
   4  -4  10       66.15      171.31     14.53 o 
   5  -4  10     5194.26     5910.00    206.30 o 
   6  -4  10     1221.64     1215.62     91.47 o 
   7  -4  10       21.90       13.15     17.92 o 
   8  -4  10       24.79       42.81     18.34 o 
   9  -4  10        0.78        6.11     14.96 o 
  10  -4  10     1254.22     1278.77     98.26 o 
 -11  -3  10      260.09      269.55     53.64 o 
 -10  -3  10       38.69       36.11     15.98 o 
  -9  -3  10       35.41       19.69     14.52 o 
  -8  -3  10     3187.16     3438.52    247.94 o 
  -7  -3  10      354.16      379.69     35.14 o 
  -6  -3  10       54.40       29.42     19.14 o 
  -5  -3  10      242.78      267.57     32.63 o 
  -4  -3  10     3994.49     4486.61    106.46 o 
  -3  -3  10      428.78      403.68     18.33 o 
  -2  -3  10      365.72      347.75     20.55 o 
  -1  -3  10      292.67      372.88     20.50 o 
   0  -3  10     7730.67     7388.98    159.79 o 
   1  -3  10      376.74      398.54     22.87 o 
   2  -3  10     1810.01     1792.37     49.94 o 
   3  -3  10     9062.46     9129.71    271.17 o 
   4  -3  10        8.42        8.96      7.90 o 
   5  -3  10      905.01      799.47     47.61 o 
   6  -3  10      915.74     1853.71    137.08 o 
   7  -3  10     3214.38     3169.10     89.15 o 
   8  -3  10      190.13      191.92     25.21 o 
   9  -3  10       99.52      102.06     51.15 o 
  10  -3  10        0.55       22.99     22.76 o 
 -11  -2  10      860.46      778.20    105.23 o 
 -10  -2  10       36.29       21.53     20.35 o 
  -9  -2  10      855.78      891.11     55.41 o 
  -8  -2  10      670.91     1081.25     71.20 o 
  -7  -2  10      984.51      987.65     71.17 o 
  -6  -2  10        7.84       22.53     20.70 o 
  -5  -2  10      355.52      323.99     28.37 o 
  -4  -2  10     2513.31     2880.25     92.76 o 
  -3  -2  10     1700.65     1715.22     74.36 o 
  -2  -2  10    11953.20    14724.89    338.15 o 
  -1  -2  10     1809.17     1503.76     48.35 o 
   0  -2  10       60.36       91.61     15.90 o 
   1  -2  10      808.01     1028.24     37.74 o 
   2  -2  10     1586.89     1310.45    222.76 o 
   3  -2  10        9.33       -5.29      9.37 o 
   4  -2  10     9305.64     9021.98    202.34 o 
   5  -2  10      929.92      852.08     33.75 o 
   6  -2  10      109.52      121.95     24.77 o 
   7  -2  10      811.16      743.85     48.42 o 
   8  -2  10        6.43       30.17     18.24 o 
   9  -2  10      489.51      470.00     56.14 o 
  10  -2  10      184.51      154.09     25.93 o 
 -11  -1  10       57.47       44.16     30.01 o 
 -10  -1  10      282.59      329.55     46.95 o 
  -9  -1  10       60.50       54.90     17.77 o 
  -8  -1  10      188.35      193.71     23.12 o 
  -7  -1  10      506.06      470.97     56.20 o 
  -6  -1  10      139.92      125.01     32.43 o 
  -5  -1  10     2654.75     2955.80    139.29 o 
  -4  -1  10      188.09      227.89     13.30 o 
  -3  -1  10      151.33      128.65     13.15 o 
  -2  -1  10     3932.41     3914.28    115.07 o 
  -1  -1  10       72.23      197.03     68.75 o 
   0  -1  10      735.45      745.78     62.05 o 
   1  -1  10      440.10      499.60     27.80 o 
   2  -1  10      215.91      226.48     18.53 o 
   3  -1  10      589.76      404.73     20.92 o 
   4  -1  10       40.26       65.55     10.13 o 
   5  -1  10     7218.27     7344.38    206.43 o 
   6  -1  10       32.34       38.43      6.65 o 
   7  -1  10      996.87      988.05     74.16 o 
   8  -1  10      329.74      257.49     32.94 o 
   9  -1  10       13.61       26.42     15.50 o 
  10  -1  10       10.58        2.70     26.08 o 
  11  -1  10       38.77       47.10     32.47 o 
 -11   0  10      327.31      294.12     44.17 o 
 -10   0  10      438.00      441.26     66.98 o 
  -9   0  10      140.48      129.90     21.90 o 
  -8   0  10      129.09      152.57     22.22 o 
  -7   0  10       92.49       74.68     18.13 o 
  -6   0  10     1383.11     1321.79     91.90 o 
  -5   0  10     1414.21     1434.97     60.67 o 
  -4   0  10      777.10      877.61     34.43 o 
  -3   0  10     1324.46     1507.83     53.32 o 
  -2   0  10     3458.57     3825.98    103.13 o 
  -1   0  10     9907.37    11811.43    283.68 o 
   0   0  10       59.12       81.53     15.32 o 
   1   0  10       90.22       61.03     15.26 o 
   2   0  10      551.12      759.13     44.54 o 
   3   0  10     1901.86     1605.42     57.30 o 
   5   0  10      795.43      679.42     29.00 o 
   6   0  10      412.30      365.65     22.31 o 
   7   0  10     2818.47     2712.11     87.48 o 
   8   0  10        2.65       13.91     17.56 o 
   9   0  10      987.16     1022.24     58.71 o 
  10   0  10      453.44      479.31     57.68 o 
  11   0  10       12.10       19.14     15.48 o 
  12   0  10        3.36       50.73     33.18 o 
  -9   1  10      647.67      569.41     67.15 o 
  -8   1  10      957.99      956.02     64.36 o 
  -7   1  10      501.13      463.14     45.32 o 
  -6   1  10      827.12      794.58     59.99 o 
  -5   1  10       61.50       61.81      9.68 o 
  -4   1  10      555.68      647.73     29.84 o 
  -3   1  10     1857.74     2027.42     56.17 o 
  -2   1  10     1062.35     1079.19     38.54 o 
  -1   1  10     1600.23     2028.99    146.51 o 
   0   1  10     4534.60     5924.48    156.47 o 
   1   1  10       90.66       65.98     18.27 o 
   2   1  10     2371.97     2586.33     72.52 o 
   3   1  10     1864.20     2089.93     74.88 o 
   4   1  10     3875.79     4138.05    168.97 o 
   5   1  10      741.30      737.45     41.34 o 
   6   1  10       79.26       86.38     15.43 o 
   7   1  10      216.67      189.87     18.80 o 
   8   1  10      423.81      437.55     36.62 o 
   9   1  10      412.01      390.83     54.63 o 
  10   1  10      170.51      160.15     30.47 o 
  11   1  10      748.90      774.49     60.38 o 
  12   1  10       12.03       -8.90     24.00 o 
  -9   2  10      476.04      451.63     73.94 o 
  -8   2  10      472.91      398.55     37.63 o 
  -7   2  10      672.47      649.19     60.15 o 
  -6   2  10       42.16        6.49     15.04 o 
  -5   2  10     5562.75     5732.54    135.63 o 
  -4   2  10      108.82      113.20     24.55 o 
  -3   2  10     2096.60     2614.47     68.77 o 
  -2   2  10      831.55      778.10     24.45 o 
  -1   2  10       74.68      112.56     20.18 o 
   0   2  10      101.72      205.25     50.56 o 
   1   2  10      385.07      264.09     25.82 o 
   2   2  10     1214.98     1079.90     49.15 o 
   3   2  10     1283.08     1448.62     77.32 o 
   4   2  10      193.54      201.79     21.04 o 
   5   2  10     3003.22     2176.81    221.06 o 
   6   2  10      463.30      400.64     22.79 o 
   7   2  10       10.84       22.49      8.68 o 
   8   2  10      698.74      622.07     32.82 o 
   9   2  10        0.41       16.81     12.65 o 
  10   2  10     2011.44     1919.71     92.66 o 
  11   2  10      108.22       91.83     26.73 o 
  -9   3  10        4.05       28.10     14.06 o 
  -8   3  10     2250.50     2069.64    118.35 o 
  -7   3  10     1193.59     1102.98     59.55 o 
  -6   3  10      455.14      530.32     53.30 o 
  -5   3  10      208.59      184.37     19.96 o 
  -4   3  10       42.50       46.50     14.57 o 
  -3   3  10      387.32      421.09     21.70 o 
  -2   3  10     4861.82     5893.03    285.55 o 
  -1   3  10      776.77      942.67     47.91 o 
   0   3  10     2672.35     2970.78    100.58 o 
   1   3  10       27.62       48.00     24.32 o 
   2   3  10      358.00      324.20     62.01 o 
   3   3  10     4367.99     3985.67    227.46 o 
   4   3  10     6257.79     5747.22    128.59 o 
   5   3  10      320.28      313.29     23.23 o 
   6   3  10     1211.29     1125.58     44.32 o 
   7   3  10      582.46      566.81     35.49 o 
   8   3  10     1387.89     1324.95     54.06 o 
   9   3  10      479.22      451.65     45.94 o 
  10   3  10      969.89     1092.80     98.12 o 
  11   3  10      754.04      774.44     72.49 o 
  -9   4  10      119.70       99.78     37.85 o 
  -8   4  10     1169.30      975.08     91.19 o 
  -7   4  10      575.74      442.61     34.48 o 
  -6   4  10      130.55      197.54     41.66 o 
  -5   4  10     6801.86     6985.35    194.87 o 
  -4   4  10      885.02      811.91     36.93 o 
  -3   4  10     3031.00     2747.79     70.64 o 
  -2   4  10      835.94      783.01     36.96 o 
  -1   4  10        2.70        4.60      6.68 o 
   0   4  10      872.03      789.32     33.14 o 
   1   4  10     4106.55     4215.85    137.49 o 
   2   4  10      654.21      823.33     36.53 o 
   3   4  10     2693.91     2593.37     49.08 o 
   4   4  10      742.09      726.27     37.24 o 
   5   4  10     8161.18     7996.53    196.67 o 
   6   4  10       15.88       16.73      5.81 o 
   7   4  10        1.26        5.38      8.68 o 
   8   4  10     4176.53     4280.61    124.66 o 
   9   4  10     1366.50     1468.28     90.30 o 
  10   4  10     1610.89     1506.56    221.33 o 
  11   4  10     1162.66     1276.23     81.34 o 
  12   4  10      233.05      197.99    122.96 o 
  -6   5  10      302.33      325.02     26.47 o 
  -5   5  10       25.40       20.56     10.19 o 
  -4   5  10      244.38      205.85     15.92 o 
  -3   5  10     1738.74     1683.21     79.06 o 
  -2   5  10     2306.81     2195.98     84.14 o 
  -1   5  10      650.69      585.28     24.12 o 
   0   5  10      190.27      130.11     14.68 o 
   1   5  10     9177.79     9454.40    165.58 o 
   2   5  10     3939.44     4598.94    191.98 o 
   3   5  10    26211.24    26150.28    130.14 o 
   4   5  10     3339.20     3283.07     87.00 o 
   5   5  10      354.95      288.36     26.26 o 
   6   5  10      299.17      278.57     23.51 o 
   7   5  10        8.27       10.98      9.80 o 
   8   5  10     1210.20     2290.65    118.26 o 
   9   5  10     3301.93     3838.39    157.95 o 
  10   5  10      205.03      397.52     40.70 o 
  11   5  10      224.21      296.18     52.24 o 
  13   5  10       14.61       26.71     21.14 o 
  -6   6  10      550.24      515.63     52.48 o 
  -5   6  10     1434.24     1376.54     57.67 o 
  -4   6  10      692.98      643.99     31.39 o 
  -3   6  10      155.94      132.14     17.30 o 
  -2   6  10     2446.69     2232.74     76.99 o 
  -1   6  10     1944.04     1827.44     50.74 o 
   0   6  10     4776.24     4372.92    178.15 o 
   1   6  10      101.03       94.74     11.34 o 
   2   6  10     1617.03     1499.21     43.87 o 
   3   6  10       91.86      113.99     12.95 o 
   4   6  10     4453.86     4475.44    121.11 o 
   5   6  10        4.38       24.67      9.73 o 
   6   6  10      170.41      164.06     16.35 o 
   7   6  10      800.99      794.70     37.13 o 
   8   6  10     1660.19     1775.74    114.03 o 
   9   6  10       68.30      584.32     79.37 o 
  10   6  10     1419.61     1440.74     64.37 o 
  11   6  10       90.21       49.71     20.42 o 
  13   6  10       14.68       24.74     20.92 o 
  -5   7  10      301.45      243.59     21.13 o 
  -4   7  10       51.50       48.35     10.10 o 
  -3   7  10     3610.14     3572.21     83.59 o 
  -2   7  10       48.78       47.41     11.23 o 
  -1   7  10       19.54       17.46      6.72 o 
   0   7  10      544.53      517.89     30.19 o 
   1   7  10      548.30      458.45     19.72 o 
   2   7  10      558.61      524.21     23.25 o 
   3   7  10      335.75      249.09     15.61 o 
   4   7  10      162.66      164.59     15.32 o 
   5   7  10     1764.70     1713.79     62.59 o 
   6   7  10      941.33      867.99     36.75 o 
   7   7  10      297.82      310.46     35.61 o 
   8   7  10        0.04        9.44     10.44 o 
   9   7  10      759.09      884.69     50.56 o 
  10   7  10      611.44      694.94     91.76 o 
  11   7  10       50.02       44.45     22.13 o 
  13   7  10      104.24       64.79     37.00 o 
  -5   8  10      924.17      992.30     74.84 o 
  -4   8  10       12.97       20.46     15.81 o 
  -3   8  10       80.91       72.11     14.42 o 
  -2   8  10      304.10      287.32     24.53 o 
  -1   8  10        4.65       11.52      5.38 o 
   0   8  10      926.69      852.27     37.74 o 
   1   8  10        1.42        8.90      7.12 o 
   2   8  10      217.21      194.67     13.22 o 
   3   8  10       11.41       18.26      8.84 o 
   4   8  10      115.69       88.19     12.23 o 
   5   8  10      887.49      908.42     39.63 o 
   6   8  10       85.22       81.19     13.26 o 
   7   8  10      196.40      211.96     20.93 o 
   8   8  10      797.71      632.27     31.95 o 
   9   8  10      145.47      109.61     17.98 o 
  10   8  10      358.38      326.08     21.71 o 
  11   8  10      133.42      125.82     19.86 o 
  -5   9  10      144.44      309.44     53.95 o 
  -4   9  10       23.22       37.44     18.85 o 
  -3   9  10      465.73      523.13     35.32 o 
  -2   9  10      471.19      391.03     39.29 o 
  -1   9  10       72.11       64.09     16.19 o 
   0   9  10     4104.38     4067.92    145.57 o 
   1   9  10     2945.75     2758.79     89.20 o 
   2   9  10        1.07        1.48     10.75 o 
   3   9  10       12.60       12.74      6.20 o 
   4   9  10        7.56       10.79      7.33 o 
   5   9  10     2314.60     2224.27     76.96 o 
   6   9  10        1.16        8.45      7.50 o 
   7   9  10      177.27      154.21     17.11 o 
   8   9  10      724.59      671.59     35.60 o 
   9   9  10      783.10      706.47     38.70 o 
  10   9  10      364.15      373.38     24.90 o 
  11   9  10      115.87      117.88     19.66 o 
  13   9  10      140.63      178.24     56.17 o 
  -5  10  10       20.08       19.93     20.21 o 
  -4  10  10      508.01      503.94     78.13 o 
  -3  10  10        2.46       15.40      8.01 o 
  -2  10  10      454.73      433.85     31.98 o 
  -1  10  10     4315.03     4491.56    115.87 o 
   0  10  10       70.06       66.09     19.42 o 
   1  10  10     1447.39     1434.44     85.94 o 
   2  10  10      107.28      100.61     20.83 o 
   3  10  10        1.41        5.11     22.96 o 
   4  10  10      164.61      188.42     16.86 o 
   5  10  10      702.16      610.92     35.54 o 
   6  10  10     5181.66     5550.20    156.51 o 
   7  10  10     1945.79     2019.80     81.24 o 
   8  10  10     1063.18     1047.84     54.09 o 
   9  10  10      225.94      204.57     20.70 o 
  10  10  10      100.43       93.64     16.69 o 
  11  10  10       77.46       35.17     17.35 o 
  -4  11  10       20.98        9.25     14.55 o 
  -3  11  10      213.51      187.65     26.38 o 
  -2  11  10     1336.55     1268.76     70.52 o 
  -1  11  10     1555.98     1463.09     88.97 o 
   0  11  10     4265.74     4378.25    169.00 o 
   1  11  10        7.28       12.46     11.21 o 
   2  11  10     1349.18     1140.28     90.57 o 
   3  11  10     1308.44     1183.11     89.31 o 
   4  11  10      220.75      226.56     29.91 o 
   5  11  10      224.76      197.67     28.68 o 
   6  11  10     1194.19     1072.28     71.60 o 
   7  11  10      322.83      285.07     20.75 o 
   8  11  10       12.28        2.74      8.83 o 
   9  11  10      430.49      478.22     29.32 o 
  10  11  10      177.06      186.91     23.43 o 
  11  11  10      148.68      166.24     21.76 o 
  12  11  10       35.51       44.93     29.58 o 
  -2  12  10      590.48      520.78     49.48 o 
  -1  12  10      386.46      390.10     39.69 o 
   0  12  10      237.39      222.24     32.01 o 
   1  12  10       82.76      133.22     24.10 o 
   2  12  10      196.47      210.94     34.73 o 
   3  12  10      444.56      383.59     36.87 o 
   4  12  10     2362.13     2521.17    108.83 o 
   5  12  10      128.43       95.69     20.91 o 
   6  12  10      119.22      158.87     29.42 o 
   7  12  10       30.48       20.36     16.53 o 
   8  12  10     2610.72     2561.12    109.88 o 
   9  12  10       37.72       32.00     11.50 o 
  10  12  10      104.28       60.18     15.33 o 
  11  12  10       77.86       49.82     15.29 o 
  12  12  10       99.72      122.28     32.87 o 
  -3  13  10       14.65       27.32     23.42 o 
  -1  13  10      684.85      754.11     96.51 o 
   0  13  10      982.39     1049.90     76.89 o 
   1  13  10      215.91      199.51     32.70 o 
   2  13  10       12.40       20.32     15.46 o 
   3  13  10     2458.84     2971.41    129.13 o 
   4  13  10       43.46       41.32     16.65 o 
   5  13  10     1377.88     1381.57     85.12 o 
   6  13  10       12.12       17.64     13.32 o 
   7  13  10        2.00        4.84     26.05 o 
   8  13  10      227.63      213.68     29.01 o 
   9  13  10     1042.83     1207.06     96.45 o 
  10  13  10      397.80      507.84     67.89 o 
  11  13  10      272.84      257.75     29.61 o 
  -1  14  10      442.64      395.98     44.71 o 
   0  14  10      349.78      280.89     43.69 o 
   1  14  10      426.36      413.60     83.38 o 
   2  14  10      311.00      367.35     51.52 o 
   3  14  10       11.20       13.31     35.58 o 
   4  14  10      998.80      926.87     76.04 o 
   5  14  10      366.81      389.61     42.75 o 
   6  14  10      128.96       98.97     47.82 o 
   7  14  10      768.14      843.58     92.29 o 
   8  14  10      116.51       91.59     37.69 o 
  11  14  10       22.07       37.32     19.29 o 
   0  15  10       45.97       38.46     16.53 o 
   1  15  10      449.07      527.74     69.74 o 
   2  15  10     1050.73     1032.96     77.33 o 
   3  15  10      216.43      253.90     56.60 o 
   7  15  10      837.94      944.94     68.32 o 
   8  15  10      827.43      830.98     75.34 o 
   9  15  10      306.11      426.26     53.52 o 
  10  15  10      104.27      170.23     55.92 o 
   3  16  10       18.47       82.33     29.81 o 
   4  16  10      194.78      228.28     40.28 o 
   5  16  10     1676.89     1769.17     92.74 o 
   6  16  10       85.68      102.83     25.25 o 
   7  16  10      144.51      158.88     31.06 o 
   8  16  10        2.82       30.19     21.23 o 
  -5 -14  11        2.17       20.33     27.71 o 
  -4 -14  11        2.73       14.17     46.86 o 
  -3 -14  11       32.52      -10.63     27.22 o 
  -2 -14  11      470.98      477.21     49.15 o 
  -7 -13  11       54.42       86.79     42.32 o 
  -6 -13  11       63.57       75.13     34.15 o 
  -4 -13  11      723.75      811.63     66.88 o 
  -3 -13  11       61.42       19.01     28.73 o 
  -2 -13  11        2.35       22.76     17.98 o 
  -1 -13  11      298.98      286.85     54.71 o 
   0 -13  11        4.56       24.25     28.56 o 
   1 -13  11      635.81      790.13     72.69 o 
  -9 -12  11      133.45      246.89     56.47 o 
  -8 -12  11       42.93       34.03     21.24 o 
  -7 -12  11       72.56       87.36     46.63 o 
  -4 -12  11      293.42      273.63     28.28 o 
  -3 -12  11     1225.74     1271.26     95.36 o 
  -2 -12  11      470.25      446.83     69.78 o 
  -1 -12  11      327.35      361.11     34.70 o 
   2 -12  11      147.81      226.44     49.98 o 
  -9 -11  11     1244.79     1186.47    134.63 o 
  -8 -11  11        6.94      -10.05     29.28 o 
  -7 -11  11        3.91        9.25     26.51 o 
  -6 -11  11       40.57       45.13     17.77 o 
  -5 -11  11      452.70      463.35     38.64 o 
  -4 -11  11      272.67      256.02     40.22 o 
  -3 -11  11      645.79      660.36     40.60 o 
  -2 -11  11      379.76      386.23     63.51 o 
  -1 -11  11     1518.70     1617.34     66.90 o 
   0 -11  11     1138.54     1125.28     72.46 o 
   1 -11  11      834.26      896.67    101.32 o 
   3 -11  11       12.82       17.87     18.49 o 
   4 -11  11      453.80      439.38     58.23 o 
 -10 -10  11       37.10       32.77     11.72 o 
  -9 -10  11       20.88       44.77     19.98 o 
  -8 -10  11      512.39      482.98     79.25 o 
  -7 -10  11       67.31       65.50     26.21 o 
  -6 -10  11       95.90       93.48     18.81 o 
  -5 -10  11      194.80      225.09     47.22 o 
  -4 -10  11      267.14      309.13     20.50 o 
  -3 -10  11      122.88      106.91     16.19 o 
  -2 -10  11     2200.20     2208.40     78.98 o 
  -1 -10  11        1.81       26.18     18.56 o 
   0 -10  11      542.52      495.22     35.15 o 
   1 -10  11       46.28       21.45     44.14 o 
   2 -10  11      647.86      662.06     75.68 o 
   5 -10  11       15.93       25.76     39.41 o 
  -9  -9  11      152.95      147.12     41.22 o 
  -8  -9  11      500.60      471.93     44.29 o 
  -7  -9  11      487.79      550.85     44.44 o 
  -6  -9  11      674.97      609.04     40.12 o 
  -5  -9  11     1176.49     1040.53     47.30 o 
  -4  -9  11       19.52       13.36     11.51 o 
  -3  -9  11      993.22      979.41     51.98 o 
  -2  -9  11      704.58      782.69     47.03 o 
  -1  -9  11      779.48      753.80     50.29 o 
   0  -9  11      112.45       83.51     15.73 o 
   1  -9  11      266.20      250.95     32.56 o 
   2  -9  11      229.39      254.00     46.45 o 
   3  -9  11     1041.80     1222.93    100.23 o 
   4  -9  11     2012.10     2169.69    219.30 o 
   6  -9  11      399.18      400.81     56.98 o 
 -11  -8  11       96.29       90.98     32.01 o 
  -9  -8  11       78.58       91.43     18.94 o 
  -8  -8  11       84.97       91.60     25.81 o 
  -7  -8  11      555.32      502.46     48.38 o 
  -6  -8  11     1124.34     1101.67     64.78 o 
  -5  -8  11       28.45       26.29     13.18 o 
  -4  -8  11      160.28      104.70     16.42 o 
  -3  -8  11     1306.69     1341.85    193.21 o 
  -2  -8  11     1259.10     1461.11     89.58 o 
  -1  -8  11     1033.12      956.52     54.64 o 
   0  -8  11      445.57      400.40     58.01 o 
   1  -8  11      508.96      490.38     39.23 o 
   2  -8  11      267.39      216.83     22.98 o 
   3  -8  11     1095.51     1155.69    101.95 o 
   4  -8  11       46.80       25.89     28.20 o 
   5  -8  11       70.88       89.23     48.13 o 
   7  -8  11       88.67      143.43     39.41 o 
 -11  -7  11        2.02       -7.98     29.46 o 
 -10  -7  11     1146.31     1119.81     86.55 o 
  -9  -7  11      205.32      207.48     33.42 o 
  -8  -7  11        8.78       45.41     20.84 o 
  -7  -7  11     2782.37     2821.17    124.54 o 
  -6  -7  11     1113.75     1065.66     86.12 o 
  -5  -7  11     1182.72     1085.48     61.65 o 
  -4  -7  11     1471.48     1354.95     56.80 o 
  -3  -7  11      432.72      485.71     31.01 o 
  -2  -7  11      114.33      154.36     19.24 o 
  -1  -7  11       10.14        4.19     15.89 o 
   0  -7  11     4227.98     3977.06     96.25 o 
   1  -7  11      602.42      574.11     22.98 o 
   2  -7  11     3872.52     3909.92     92.49 o 
   3  -7  11        7.71       14.73     19.56 o 
   4  -7  11      322.61      550.69     89.64 o 
   5  -7  11      245.12      253.48     34.44 o 
   6  -7  11      609.78      603.81     69.08 o 
   8  -7  11     1058.19      993.99     89.92 o 
 -11  -6  11     1140.33     1099.00    100.35 o 
 -10  -6  11      174.77      124.12     39.61 o 
  -9  -6  11      180.24      178.51     48.12 o 
  -8  -6  11       77.52       37.23     16.38 o 
  -7  -6  11      869.30      828.47     58.15 o 
  -6  -6  11     4366.93     4649.79    161.75 o 
  -5  -6  11      219.70      221.97     16.11 o 
  -4  -6  11      109.02      133.95     20.38 o 
  -3  -6  11      320.91      349.14     21.28 o 
  -2  -6  11        5.83        8.19      9.26 o 
  -1  -6  11     1404.05     1352.58     44.45 o 
   0  -6  11     1062.66      874.70     50.86 o 
   1  -6  11     2632.31     2512.29     52.42 o 
   2  -6  11        2.04        7.60     11.77 o 
   4  -6  11     1733.86     1702.73     85.47 o 
   5  -6  11        3.41       18.93     13.84 o 
   6  -6  11       85.60       84.85     36.67 o 
   7  -6  11      475.40      497.76     70.09 o 
   9  -6  11     2781.70     3110.36    212.37 o 
 -11  -5  11      110.95       96.56     33.97 o 
 -10  -5  11     1143.71     1088.87    116.94 o 
  -9  -5  11      417.20      389.39     65.50 o 
  -8  -5  11     1453.68     1406.39    128.31 o 
  -7  -5  11     2557.17     2759.07    140.44 o 
  -6  -5  11       47.21       34.87     17.35 o 
  -5  -5  11     1708.99     1763.02     82.80 o 
  -4  -5  11       29.72       34.95     15.30 o 
  -3  -5  11      507.00      452.43     26.94 o 
  -2  -5  11       16.58       25.00     11.68 o 
  -1  -5  11      610.18      616.06     29.06 o 
   0  -5  11      297.26      274.94     24.21 o 
   1  -5  11      592.84      605.35     30.18 o 
   2  -5  11       26.28       24.03      8.21 o 
   3  -5  11       60.40       42.20     10.73 o 
   4  -5  11        3.70       97.68     21.79 o 
   5  -5  11      917.18     1352.86    101.41 o 
   6  -5  11      631.08      650.34     43.28 o 
   7  -5  11      198.57      173.95     23.75 o 
   8  -5  11        7.03       20.84     11.92 o 
   9  -5  11       29.67       29.54     22.73 o 
 -11  -4  11      302.76      258.11     38.40 o 
 -10  -4  11      104.59      125.79     35.51 o 
  -9  -4  11      259.02      285.19     45.32 o 
  -8  -4  11     2239.58     2188.89    135.22 o 
  -7  -4  11      865.69      865.29     55.87 o 
  -6  -4  11     1975.92     2205.46    119.98 o 
  -5  -4  11     1963.07     1905.60     82.19 o 
  -4  -4  11      284.82      296.10     16.36 o 
  -3  -4  11      515.75      548.84     25.51 o 
  -2  -4  11        4.08        3.96      7.00 o 
  -1  -4  11       30.18       23.84      8.88 o 
   0  -4  11     6346.59     6243.09     89.95 o 
   1  -4  11     1567.27     1492.25     55.13 o 
   2  -4  11      607.13      559.72     29.52 o 
   3  -4  11       41.53       68.29     10.44 o 
   4  -4  11        1.50       11.55      5.89 o 
   5  -4  11      164.10      156.68     21.27 o 
   6  -4  11     1679.05     1916.09     78.18 o 
   7  -4  11       15.57       10.26     19.50 o 
   8  -4  11      177.59      148.00     29.35 o 
   9  -4  11      719.74      804.01     56.35 o 
  10  -4  11       62.83       88.26     33.43 o 
 -11  -3  11       91.90      129.16     45.23 o 
 -10  -3  11        0.09        3.21     13.79 o 
  -9  -3  11      437.56      408.11     50.09 o 
  -8  -3  11       24.35       15.39     11.68 o 
  -7  -3  11     2448.07     2431.20    174.75 o 
  -6  -3  11      323.85      279.96     28.82 o 
  -5  -3  11       19.56       26.60     11.51 o 
  -4  -3  11      359.50      335.92     20.94 o 
  -3  -3  11     2563.74     2604.15     85.56 o 
  -2  -3  11      174.56      280.52     19.88 o 
  -1  -3  11     1955.76     1761.68     49.55 o 
   0  -3  11      366.00      277.80     20.47 o 
   1  -3  11      678.95      455.56     19.96 o 
   2  -3  11      990.59      858.10     40.78 o 
   3  -3  11     2607.09     2420.23     79.92 o 
   4  -3  11     1168.08     1159.10     42.60 o 
   5  -3  11     1678.78     1610.31     72.72 o 
   6  -3  11      906.24      894.66     63.99 o 
   7  -3  11       24.88       40.04     15.34 o 
   8  -3  11      873.44      984.54     50.17 o 
   9  -3  11      107.06      119.17     21.78 o 
  10  -3  11       38.89       31.94     14.69 o 
 -11  -2  11      244.13      257.44     47.02 o 
 -10  -2  11      355.05      330.35     49.10 o 
  -9  -2  11      369.32      331.56     44.42 o 
  -8  -2  11      259.42      226.15     30.33 o 
  -7  -2  11        1.48       18.09     27.49 o 
  -6  -2  11      492.31      454.07     30.46 o 
  -5  -2  11      828.93      897.88     58.02 o 
  -4  -2  11       22.87       25.40      8.85 o 
  -3  -2  11     5306.77     5721.69    103.67 o 
  -2  -2  11    18863.13    18701.81    431.67 o 
  -1  -2  11     5486.14     5255.67    215.02 o 
   0  -2  11     7899.52     7286.24    151.60 o 
   1  -2  11       85.99      111.46     25.43 o 
   2  -2  11      386.46      369.87     18.65 o 
   3  -2  11     4035.95     3901.45    147.04 o 
   4  -2  11       58.98       64.82     16.64 o 
   5  -2  11     5855.53     5592.34    181.88 o 
   6  -2  11     4660.15     4726.08    181.01 o 
   7  -2  11     3194.16     3173.27    211.11 o 
   8  -2  11       82.65      117.54     24.80 o 
   9  -2  11      331.24      344.88     46.28 o 
  10  -2  11      216.64      291.01    119.89 o 
  11  -2  11       11.35       -9.94     26.61 o 
 -11  -1  11      271.45      268.06     50.99 o 
  -9  -1  11      323.24      287.98     45.21 o 
  -8  -1  11      677.42      628.94     47.71 o 
  -7  -1  11     1399.48     1497.56    110.52 o 
  -6  -1  11       65.94       73.34     18.30 o 
  -5  -1  11      785.85      794.10     53.08 o 
  -4  -1  11     2853.44     3388.38    140.56 o 
  -3  -1  11     3002.54     3272.32    109.18 o 
  -2  -1  11     9820.04    11134.38    202.80 o 
  -1  -1  11    10671.21    10566.39    577.69 o 
   0  -1  11      330.90      262.85     21.47 o 
   1  -1  11     2237.60     2142.43     74.77 o 
   2  -1  11     4518.17     4604.11    169.53 o 
   3  -1  11      169.99      187.83     18.29 o 
   4  -1  11    10416.78     9894.76    271.79 o 
   5  -1  11      752.13      606.71     40.24 o 
   6  -1  11      837.00      735.30     44.91 o 
   7  -1  11      167.19      151.10     24.61 o 
   8  -1  11      511.34      437.41     40.83 o 
   9  -1  11      578.91      552.96     37.64 o 
  10  -1  11        1.90       20.95     17.70 o 
  11  -1  11        1.91       24.46     19.01 o 
 -11   0  11        8.18       18.05     17.20 o 
  -9   0  11        2.46       -7.06     15.43 o 
  -8   0  11        2.58        4.32     13.91 o 
  -7   0  11      805.92      870.06     53.55 o 
  -6   0  11     1366.79     1300.84     94.34 o 
  -5   0  11      164.78      136.37      9.46 o 
  -4   0  11       27.69       30.01      7.04 o 
  -3   0  11     1992.20     2112.40     46.92 o 
  -2   0  11      181.03      168.03     24.62 o 
  -1   0  11     7602.11     8187.28    296.81 o 
   0   0  11     1220.14     1119.17     45.39 o 
   1   0  11      458.43      455.20     26.46 o 
   2   0  11     3753.85     3305.08     89.87 o 
   3   0  11     2911.96     2858.82     78.89 o 
   4   0  11      547.95      487.14     22.58 o 
   5   0  11      727.70      766.55     47.00 o 
   6   0  11      272.48      284.57     16.27 o 
   7   0  11      185.55      196.52     24.25 o 
   8   0  11       15.77       16.89     11.57 o 
   9   0  11     2447.41     2451.70    110.66 o 
  10   0  11      157.41      189.87     37.64 o 
  11   0  11      324.92      265.42     48.95 o 
  12   0  11      124.01      126.13     38.46 o 
  -9   1  11     1173.75     1121.71    124.14 o 
  -8   1  11       21.80       13.48      6.97 o 
  -7   1  11      510.87      514.98     44.84 o 
  -6   1  11       31.91       40.24     15.38 o 
  -5   1  11      107.11      117.25     13.13 o 
  -4   1  11     1384.01     1347.03     51.29 o 
  -3   1  11       72.86      117.25     11.72 o 
  -2   1  11     1624.71     1899.03     67.59 o 
  -1   1  11     2083.24     2641.62    214.70 o 
   0   1  11      227.56      262.07     31.75 o 
   1   1  11     2265.54     2569.15    152.04 o 
   2   1  11     1943.22     1953.60     72.11 o 
   3   1  11       36.49       46.18     11.72 o 
   4   1  11      989.43      909.59     49.29 o 
   5   1  11        0.65        6.28      7.04 o 
   6   1  11        9.99        7.43      9.92 o 
   7   1  11      856.10      867.65     39.66 o 
   8   1  11       88.11      104.85     22.00 o 
   9   1  11      557.91      585.96     52.83 o 
  10   1  11     1710.17     1764.61     76.95 o 
  11   1  11        9.20       12.81     24.48 o 
  12   1  11      170.65      126.77     24.67 o 
 -10   2  11      236.83      214.12     54.71 o 
  -9   2  11      169.01      125.80     32.76 o 
  -8   2  11      482.05      463.23     51.19 o 
  -7   2  11      249.15      229.37     25.50 o 
  -6   2  11     2461.72     2478.04    151.84 o 
  -5   2  11      693.95      616.34     30.10 o 
  -4   2  11      708.15      733.47     33.32 o 
  -3   2  11      227.92      193.13     20.73 o 
  -2   2  11      111.62      109.60     12.14 o 
  -1   2  11      976.94     1307.46     45.21 o 
   0   2  11     1583.83     2050.92     75.69 o 
   1   2  11      156.93      219.63     24.08 o 
   2   2  11     3747.47     3890.43    105.28 o 
   3   2  11     3890.25     4083.93    151.93 o 
   4   2  11     1298.61     1085.72     62.18 o 
   5   2  11     1713.09     1789.20     52.90 o 
   6   2  11     2250.07     2128.26     91.84 o 
   7   2  11        4.07        8.95      8.90 o 
   8   2  11       52.03       65.43     21.25 o 
   9   2  11      745.57      703.68     66.18 o 
  10   2  11      335.14      325.40     43.20 o 
  11   2  11     1037.88     1008.54    114.51 o 
  12   2  11       41.16       42.97     18.51 o 
  -7   3  11     2383.97     2165.75    140.06 o 
  -6   3  11       43.44       59.14     34.63 o 
  -5   3  11      607.36      607.08     19.87 o 
  -4   3  11       22.43       13.50      6.95 o 
  -3   3  11       68.64       41.89      9.25 o 
  -2   3  11      580.83      600.90     33.10 o 
  -1   3  11        4.79        1.23      6.74 o 
   0   3  11     6424.69     8950.22    194.78 o 
   1   3  11     2842.50     3537.22    170.68 o 
   2   3  11    11298.39    10690.98    555.74 o 
   3   3  11     2220.00     2120.68    133.73 o 
   4   3  11       98.46       53.83     11.96 o 
   5   3  11     3451.00     3229.53     84.05 o 
   6   3  11      755.39      804.28     39.09 o 
   7   3  11     1575.55     1506.19     52.51 o 
   8   3  11       11.34       19.50     10.44 o 
   9   3  11        2.44       13.84     13.43 o 
  10   3  11     1748.37     1869.40     90.08 o 
  11   3  11       82.96       67.54     21.35 o 
  13   3  11      249.88      217.35     53.05 o 
  -7   4  11     1395.13     1362.43     81.07 o 
  -6   4  11      439.27      361.36     49.92 o 
  -5   4  11       59.34       38.52     11.45 o 
  -4   4  11     1347.33     1340.04     49.74 o 
  -3   4  11      631.19      556.65     28.52 o 
  -2   4  11     1019.35      986.09     40.56 o 
  -1   4  11       79.52       47.31      9.24 o 
   0   4  11       15.22       26.29      9.33 o 
   1   4  11     1423.75     1498.51    164.35 o 
   2   4  11      578.58      519.89     28.11 o 
   4   4  11     2544.27     2470.71     69.65 o 
   5   4  11       26.11       50.44     24.15 o 
   6   4  11     8956.72     9149.07    378.66 o 
   7   4  11      387.63      472.18     32.75 o 
   8   4  11     2886.73     2929.00     63.47 o 
   9   4  11     1899.74     1770.54     89.39 o 
  10   4  11       19.24       90.94     43.39 o 
  11   4  11      610.65      611.56     46.73 o 
  12   4  11      133.57      104.48     37.75 o 
  13   4  11      474.54      503.02     65.87 o 
  -8   5  11     1151.67     1332.83     86.69 o 
  -7   5  11      955.69     1013.68     94.02 o 
  -6   5  11      120.87      107.07     17.97 o 
  -5   5  11     1144.86     1156.70     71.26 o 
  -4   5  11      578.06      512.19     18.71 o 
  -3   5  11     3203.95     3051.38     63.86 o 
  -2   5  11     1943.91     1892.74     70.82 o 
  -1   5  11     3198.82     3370.08    131.45 o 
   0   5  11       12.88       28.25      8.20 o 
   1   5  11      150.69      170.03     23.41 o 
   2   5  11     6429.30     6118.53    195.84 o 
   3   5  11     3660.88     3426.65    115.78 o 
   4   5  11     8934.02     8392.09    434.83 o 
   5   5  11     2452.69     2308.58     76.86 o 
   6   5  11        6.26        5.05     13.09 o 
   7   5  11        9.57       24.11      9.18 o 
   8   5  11     1558.92     2078.30    118.80 o 
   9   5  11      223.43      378.50     46.23 o 
  10   5  11      285.84      301.49     29.26 o 
  11   5  11      559.46      609.58     50.48 o 
  12   5  11      121.79      145.22     31.00 o 
  13   5  11        2.74       23.29     24.81 o 
  -6   6  11     2453.27     2556.87    136.60 o 
  -5   6  11      293.66      266.56     17.42 o 
  -4   6  11      919.84      901.15     56.55 o 
  -3   6  11       18.83        7.17     13.11 o 
  -2   6  11     2658.34     2552.93     66.14 o 
  -1   6  11     2536.41     2604.30     96.35 o 
   0   6  11      200.84      157.54     16.88 o 
   1   6  11     2571.93     2515.56     82.53 o 
   2   6  11     1148.67      968.38     46.32 o 
   3   6  11     4074.28     3889.78     97.61 o 
   4   6  11     2910.14     2888.43     95.08 o 
   5   6  11     3054.80     3428.39    242.53 o 
   6   6  11      583.38      575.94     31.25 o 
   7   6  11      940.77      958.94     87.64 o 
   8   6  11      900.12     1092.51    135.29 o 
   9   6  11      861.51      982.04     97.13 o 
  10   6  11       71.21       78.32     20.99 o 
  11   6  11       89.17       93.77     27.01 o 
  12   6  11      135.88      151.05     53.46 o 
  13   6  11      253.25      208.75     56.74 o 
  -5   7  11     1157.72     1012.83     74.85 o 
  -4   7  11      661.34      563.14     42.02 o 
  -3   7  11      646.20      659.15     30.67 o 
  -2   7  11     1752.22     1723.46     70.68 o 
  -1   7  11     1555.51     1480.78     48.20 o 
   0   7  11      840.04      804.98     33.21 o 
   1   7  11      468.25      442.15     24.78 o 
   2   7  11      109.63       78.53     11.26 o 
   3   7  11      558.62      523.02     26.06 o 
   4   7  11     7449.24     7323.79    176.64 o 
   5   7  11      143.72      110.21     15.88 o 
   6   7  11        3.46       17.30      8.10 o 
   7   7  11     1343.43     1199.84     57.64 o 
   8   7  11     1768.09     1666.26     78.13 o 
   9   7  11      332.87      395.46     56.35 o 
  10   7  11     1277.30     1272.59    111.28 o 
  11   7  11        3.04       49.38     83.04 o 
  12   7  11      100.99      124.07     88.47 o 
  13   7  11      250.43      181.62     58.33 o 
  -5   8  11        3.69        4.24     18.14 o 
  -4   8  11      413.25      679.79     39.26 o 
  -3   8  11      835.32      798.52     57.01 o 
  -2   8  11        1.83       30.61     18.53 o 
  -1   8  11     1222.87     1171.39     47.38 o 
   0   8  11      565.35      590.86     35.24 o 
   1   8  11     1358.92     1317.98     47.99 o 
   2   8  11     2496.64     2290.66     80.40 o 
   3   8  11      709.17      651.67     35.69 o 
   4   8  11        3.06        7.06     11.61 o 
   5   8  11     2590.55     2629.76     58.39 o 
   6   8  11     1126.50     1012.94     42.69 o 
   7   8  11     2838.35     2719.39    110.44 o 
   8   8  11       78.10       71.30     13.64 o 
   9   8  11     1193.89     1134.35     47.91 o 
  10   8  11       12.15       27.89     13.79 o 
  11   8  11       19.23       34.37     19.38 o 
  -5   9  11       74.38      177.69     36.35 o 
  -4   9  11       65.16      542.24     63.47 o 
  -3   9  11     1450.60     1487.59     88.93 o 
  -2   9  11     1778.79     1742.39     72.70 o 
  -1   9  11     1407.10     1316.07     97.91 o 
   0   9  11      900.87      761.27     47.99 o 
   1   9  11     1338.62     1289.09     66.76 o 
   2   9  11      171.57      127.96     15.43 o 
   3   9  11     2298.78     2342.29     79.10 o 
   4   9  11      120.67      117.59     17.17 o 
   5   9  11      691.53      593.58     34.53 o 
   6   9  11     2755.08     2510.13    178.55 o 
   7   9  11       17.64       17.96     10.63 o 
   8   9  11       26.59       40.87     14.77 o 
   9   9  11      197.88      197.36     22.65 o 
  10   9  11      461.44      461.57     30.79 o 
  11   9  11       21.06       37.40     12.23 o 
  -5  10  11       87.35       77.84     31.19 o 
  -3  10  11     1919.04     2118.56     86.96 o 
  -2  10  11       58.67       71.86     18.61 o 
  -1  10  11      411.36      401.69     32.18 o 
   0  10  11     1275.65     1359.17    103.00 o 
   1  10  11     1576.11     1510.70     78.32 o 
   2  10  11      884.83      774.18     61.18 o 
   3  10  11       62.88       68.59     16.82 o 
   4  10  11       15.58       15.95      8.44 o 
   5  10  11      330.44      373.05     25.39 o 
   6  10  11      284.20      208.79     18.01 o 
   7  10  11      781.30      924.67     52.29 o 
   8  10  11      170.40      150.81     21.43 o 
   9  10  11       74.35       59.23     17.87 o 
  10  10  11      759.65      735.13     38.69 o 
  11  10  11        3.18       13.15     10.60 o 
  -4  11  11       87.10       57.91     22.14 o 
  -3  11  11        2.71       -2.83     17.50 o 
  -2  11  11      937.29      911.79     60.17 o 
  -1  11  11     2546.45     2446.49    111.12 o 
   0  11  11      157.47      151.86     31.07 o 
   1  11  11     1825.95     1868.87     97.61 o 
   2  11  11       37.49       35.20     16.67 o 
   3  11  11      134.76      130.30     24.36 o 
   4  11  11      357.23      375.98     42.65 o 
   5  11  11      507.60      473.04     46.64 o 
   6  11  11      154.46      144.78     26.33 o 
   7  11  11       77.06       85.45     14.40 o 
   8  11  11     1540.12     1633.90     40.90 o 
   9  11  11        2.94       16.28      8.86 o 
  10  11  11      129.12      124.13     22.37 o 
  11  11  11       71.63       58.30     16.59 o 
  12  11  11       24.59       18.77     12.77 o 
  -2  12  11      383.15      417.24     38.67 o 
  -1  12  11      870.81      892.43     67.67 o 
   0  12  11     1569.53     1495.55    111.60 o 
   1  12  11      128.24      135.69     22.55 o 
   2  12  11     1185.46     1306.16    281.98 o 
   3  12  11     1652.56     1969.75     92.65 o 
   4  12  11      191.25      194.17     28.37 o 
   5  12  11      625.89      681.75     52.77 o 
   6  12  11       88.68       42.32     17.60 o 
   7  12  11      287.80      295.65     30.00 o 
   8  12  11      224.07      238.59     31.33 o 
   9  12  11      954.17      944.91     51.22 o 
  10  12  11      120.71      102.83     21.19 o 
  11  12  11      202.09      186.02     23.25 o 
  -2  13  11      120.29      131.75     38.80 o 
  -1  13  11      414.58      347.16     44.08 o 
   0  13  11     1127.33     1119.68     82.36 o 
   1  13  11        4.45       30.09     13.55 o 
   2  13  11     1278.60     1471.89    212.26 o 
   3  13  11      184.86      154.79     32.25 o 
   4  13  11     2498.51     2770.08    109.27 o 
   5  13  11       35.76       50.35     23.67 o 
   6  13  11       30.88       28.54     16.94 o 
   7  13  11       35.95       41.90     18.05 o 
   8  13  11      151.94      168.24     26.85 o 
   9  13  11      467.18      410.67     47.08 o 
  10  13  11      598.49      664.55     84.68 o 
  -1  14  11       61.48       50.43     36.99 o 
   1  14  11      380.57      344.69     53.21 o 
   2  14  11      948.35      969.77     67.18 o 
   3  14  11     2321.65     2594.57    264.07 o 
   4  14  11      700.55      757.03     88.92 o 
   5  14  11      277.49      237.78     33.40 o 
   6  14  11       65.02       77.18     19.77 o 
   7  14  11       79.22       66.58     37.25 o 
   8  14  11      744.22      705.86    100.34 o 
  10  14  11      292.29      342.94     31.90 o 
   1  15  11       75.92       74.19     23.25 o 
   2  15  11      699.97      724.61    108.93 o 
   3  15  11      487.52      466.57     62.25 o 
   7  15  11       15.09      -15.12     28.77 o 
   8  15  11        2.69       16.44     21.70 o 
   9  15  11        3.00       20.25     24.71 o 
   3  16  11      451.86      452.20     46.07 o 
   4  16  11      512.02      623.12     51.06 o 
   5  16  11        2.87        2.93     35.84 o 
   6  16  11       19.73       15.28     16.01 o 
   7  16  11       21.94       33.93     23.07 o 
  -6 -13  12      336.44      323.30     54.55 o 
  -5 -13  12        3.41       -5.82     35.41 o 
  -4 -13  12        3.42        9.72     29.06 o 
  -3 -13  12      568.42      619.11     87.35 o 
  -1 -13  12      928.51      979.25     87.41 o 
  -8 -12  12       29.72       35.95     21.81 o 
  -7 -12  12        2.30       27.54     21.19 o 
  -6 -12  12      227.67      289.93     59.15 o 
  -4 -12  12     1289.75     1318.89     81.29 o 
  -3 -12  12       23.69       41.45     16.77 o 
  -2 -12  12        1.46       29.30     14.19 o 
  -1 -12  12      918.95      888.61     46.79 o 
   0 -12  12       69.00       34.62     27.71 o 
   1 -12  12      831.41      887.95     72.71 o 
   2 -12  12       15.70       92.03     62.13 o 
  -9 -11  12       40.01       40.84     15.89 o 
  -8 -11  12      525.11      430.72     43.95 o 
  -7 -11  12       46.87       38.87     22.40 o 
  -6 -11  12        2.35      -21.06     21.06 o 
  -5 -11  12        1.13       20.26     13.40 o 
  -4 -11  12       22.43       24.77     13.34 o 
  -3 -11  12     1201.11     1218.10     74.42 o 
  -2 -11  12       70.90       82.78     30.36 o 
  -1 -11  12      560.69      614.57     48.18 o 
   0 -11  12      390.92      446.04     46.64 o 
   3 -11  12       31.83       55.47     39.40 o 
 -10 -10  12      144.28      349.34     42.54 o 
  -9 -10  12     1000.51      999.09     79.81 o 
  -8 -10  12      249.89      211.25     30.46 o 
  -7 -10  12       85.91       67.99     24.75 o 
  -6 -10  12      774.94      757.32     58.38 o 
  -5 -10  12      193.69      262.50     60.90 o 
  -4 -10  12       37.86       26.72     11.31 o 
  -3 -10  12     1137.38     1147.92     56.89 o 
  -2 -10  12      394.36      388.77     24.79 o 
  -1 -10  12      893.83      938.92     54.82 o 
   0 -10  12     1008.87     1045.08     67.42 o 
   1 -10  12      193.67      296.70     37.54 o 
   2 -10  12      128.88      219.37     45.92 o 
   4 -10  12       11.14       30.89     24.88 o 
   5 -10  12      820.47      945.73     92.63 o 
 -10  -9  12      131.39      134.16     26.89 o 
  -9  -9  12        2.83       54.25     39.21 o 
  -8  -9  12      350.14      354.67     38.19 o 
  -7  -9  12      428.55      473.74     40.79 o 
  -6  -9  12     1054.65     1090.40     73.30 o 
  -5  -9  12        6.60      -17.33     19.28 o 
  -4  -9  12     1444.46     1511.12     90.74 o 
  -3  -9  12      223.61      182.14     19.23 o 
  -2  -9  12      309.34      316.34     18.85 o 
  -1  -9  12      761.68      655.52     37.56 o 
   0  -9  12     1619.34     1475.72     63.80 o 
   1  -9  12      145.95      143.09     18.64 o 
   2  -9  12     2483.19     2547.23    160.02 o 
   3  -9  12     1880.92     1878.73    117.84 o 
   5  -9  12       12.78       38.67     25.02 o 
   6  -9  12      293.22      234.02     77.79 o 
  -9  -8  12      379.76      389.86     54.29 o 
  -8  -8  12      228.53      244.30     35.53 o 
  -7  -8  12     1372.93     1321.61     91.20 o 
  -6  -8  12       35.86       39.31     18.50 o 
  -5  -8  12      995.03      929.18    128.35 o 
  -4  -8  12       12.50       37.44     12.60 o 
  -3  -8  12     2034.62     1864.74     75.85 o 
  -2  -8  12      698.15      767.44    179.29 o 
  -1  -8  12     1619.63     1591.93     71.96 o 
   0  -8  12      996.35      889.52     46.83 o 
   1  -8  12      126.66      119.89     18.34 o 
   2  -8  12     3181.86     3274.66    103.55 o 
   3  -8  12      841.59      736.83     44.91 o 
   4  -8  12     4917.03     5823.33   5301.71 o 
   7  -8  12      165.20      207.12     43.90 o 
 -11  -7  12      664.23      629.24     88.42 o 
  -9  -7  12        1.18       -5.87     22.61 o 
  -8  -7  12      119.70      137.23     23.90 o 
  -7  -7  12      179.14      216.98     29.58 o 
  -6  -7  12     3148.80     3160.13    109.76 o 
  -5  -7  12     2354.65     2227.52    158.62 o 
  -4  -7  12      340.81      340.26     23.14 o 
  -3  -7  12     1476.13     1640.25     68.45 o 
  -2  -7  12        5.82       15.88      9.89 o 
  -1  -7  12     4833.12     4872.42    140.67 o 
   0  -7  12      584.13      495.77     26.94 o 
   1  -7  12     1352.22     1379.09     65.62 o 
   2  -7  12      131.29      133.86     14.86 o 
   3  -7  12     3219.25     3182.14     99.76 o 
   4  -7  12      211.19      199.87     25.39 o 
   5  -7  12      576.20      501.86     89.64 o 
   7  -7  12        2.29        3.24     16.77 o 
   8  -7  12      107.81      133.46     64.16 o 
 -11  -6  12      118.64      115.74     28.58 o 
 -10  -6  12      872.41      924.80     77.52 o 
  -9  -6  12      395.25      442.70     55.61 o 
  -8  -6  12     2319.70     2273.22    107.70 o 
  -7  -6  12     1686.49     1639.01     92.77 o 
  -6  -6  12      247.73      244.89     39.80 o 
  -5  -6  12     1625.68     1629.95     95.78 o 
  -4  -6  12       47.89       28.92     12.43 o 
  -3  -6  12       42.46       59.25     12.50 o 
  -2  -6  12       48.45       85.63     15.73 o 
  -1  -6  12       93.51      131.67     33.62 o 
   0  -6  12     1599.06     1430.69     53.57 o 
   1  -6  12     1026.15     1043.07     42.34 o 
   2  -6  12      613.50      622.47     24.29 o 
   3  -6  12        9.68       22.46     11.62 o 
   4  -6  12      365.29     1104.94    121.00 o 
   5  -6  12       13.21       38.27     30.25 o 
   6  -6  12       43.70       55.00     19.48 o 
   7  -6  12      588.15      613.41     78.88 o 
   8  -6  12      475.50      654.22     96.71 o 
 -10  -5  12       63.50       49.62     32.07 o 
  -9  -5  12        1.76        8.86     20.29 o 
  -8  -5  12      229.19      249.78     44.45 o 
  -7  -5  12        1.24       22.50     80.90 o 
  -6  -5  12     1362.78     1453.41     93.86 o 
  -5  -5  12      498.43      416.20     30.03 o 
  -4  -5  12     1757.21     1782.88     63.34 o 
  -3  -5  12      522.60      497.48     32.47 o 
  -2  -5  12     1578.94     1527.83     31.71 o 
  -1  -5  12      168.95      200.17     15.39 o 
   0  -5  12        1.10        4.05     11.12 o 
   1  -5  12       40.74       50.25     12.04 o 
   2  -5  12     1091.17     1115.74     69.21 o 
   3  -5  12      170.74      302.50     23.30 o 
   4  -5  12     2778.75     2880.88     90.51 o 
   5  -5  12       76.32      128.50     48.19 o 
   6  -5  12      392.04      354.26     27.36 o 
   7  -5  12      169.01      160.84     23.40 o 
   8  -5  12       32.17       92.93     31.37 o 
   9  -5  12     1665.92     1679.71     86.86 o 
 -11  -4  12     1147.11     1057.51     88.38 o 
 -10  -4  12      432.60      372.74     56.26 o 
  -9  -4  12      207.04      238.66     41.69 o 
  -8  -4  12     1024.91     1066.88     75.21 o 
  -7  -4  12      848.67      891.19     65.88 o 
  -6  -4  12     1356.76     1375.90     83.87 o 
  -5  -4  12        4.82       28.65     17.08 o 
  -4  -4  12      193.01      156.69     12.37 o 
  -3  -4  12       21.45       22.45      9.47 o 
  -2  -4  12     1351.59     1332.49     48.70 o 
  -1  -4  12     7949.07     7907.57    219.33 o 
   0  -4  12      629.93      551.81     26.10 o 
   1  -4  12      233.01      200.91     17.68 o 
   2  -4  12        4.03        3.55      9.77 o 
   3  -4  12     1088.25     1293.63     55.27 o 
   4  -4  12      248.08      275.12     19.12 o 
   5  -4  12     1113.47     1730.32     98.50 o 
   6  -4  12     1159.82     1151.11     61.71 o 
   7  -4  12      213.45      202.97     33.91 o 
   8  -4  12      207.16      186.77     27.37 o 
   9  -4  12       27.47        8.05     17.55 o 
  10  -4  12      359.58      351.91     52.59 o 
 -10  -3  12     1687.28     1634.95     92.63 o 
  -9  -3  12        0.05        1.01     32.55 o 
  -8  -3  12     2688.77     2762.73    125.57 o 
  -7  -3  12     1002.70      989.29     66.84 o 
  -6  -3  12      717.65      737.41     48.00 o 
  -5  -3  12      649.26      633.34     46.40 o 
  -4  -3  12       27.85       32.34      7.52 o 
  -3  -3  12     2164.17     2164.72     75.85 o 
  -2  -3  12      538.63      425.87     21.85 o 
  -1  -3  12      108.84      125.29     13.35 o 
   0  -3  12     2599.76     2526.16     83.30 o 
   1  -3  12       58.60       83.35     12.69 o 
   2  -3  12     3654.62     3506.76     72.92 o 
   3  -3  12     1078.35     1066.06     41.19 o 
   4  -3  12        5.78       13.91     17.17 o 
   5  -3  12      142.28      187.99     44.98 o 
   6  -3  12       75.81       62.57     20.72 o 
   7  -3  12     2880.93     2957.90    124.51 o 
   8  -3  12       18.18       23.03     15.04 o 
   9  -3  12        4.80       10.26     18.79 o 
  10  -3  12      477.78      412.88     72.29 o 
 -11  -2  12       18.73      -27.47     33.26 o 
 -10  -2  12      685.29      590.02     74.53 o 
  -9  -2  12      228.10      243.05     53.78 o 
  -8  -2  12       20.61       15.27     18.45 o 
  -7  -2  12     1665.51     1930.53     84.46 o 
  -6  -2  12      606.75      509.14     30.14 o 
  -5  -2  12      899.02     1084.13     65.72 o 
  -4  -2  12       78.20       52.49      9.85 o 
  -3  -2  12      663.84      610.69     30.98 o 
  -2  -2  12     9669.39     9173.41    489.39 o 
  -1  -2  12     6593.79     6282.55    149.03 o 
   0  -2  12     4588.31     4194.13     73.54 o 
   1  -2  12     5120.01     4623.59    120.40 o 
   2  -2  12       15.40       17.90      8.02 o 
   3  -2  12       22.90       37.11     12.86 o 
   4  -2  12     6254.40     6211.71    149.73 o 
   5  -2  12      813.72      830.47     37.82 o 
   6  -2  12      379.93      383.05     26.85 o 
   7  -2  12        4.24       42.25     21.01 o 
   8  -2  12     1588.03     1527.39     92.62 o 
   9  -2  12      108.17       88.06     25.52 o 
  10  -2  12      263.07      272.71     33.88 o 
  11  -2  12       11.91        9.41     13.62 o 
  -9  -1  12      330.88      300.60     43.06 o 
  -8  -1  12     1089.53     1069.12     99.77 o 
  -7  -1  12      299.55      569.52     54.77 o 
  -6  -1  12     1062.16      945.55     71.51 o 
  -5  -1  12     1250.00     1534.34     74.62 o 
  -4  -1  12     1914.43     2113.83     74.20 o 
  -3  -1  12     3013.31     3095.29    100.83 o 
  -2  -1  12     7708.58     8305.07    213.85 o 
  -1  -1  12     1754.92     1574.03     48.84 o 
   0  -1  12     4008.85     4111.41    111.10 o 
   1  -1  12      382.84      441.92     24.16 o 
   2  -1  12     1113.45      996.45     47.98 o 
   3  -1  12     5011.61     4653.05     71.21 o 
   4  -1  12       27.64        0.66     11.69 o 
   5  -1  12     4550.63     4337.50     90.22 o 
   6  -1  12        0.25       50.50     16.61 o 
   7  -1  12     1242.81     1236.18     82.11 o 
   8  -1  12       11.63       15.23     11.29 o 
   9  -1  12      730.05      675.50     48.21 o 
  10  -1  12       19.31       22.29     21.01 o 
  11  -1  12        7.84       99.61     31.89 o 
  -9   0  12      236.40      228.21     46.23 o 
  -8   0  12      345.81      340.41     38.38 o 
  -7   0  12      726.79      684.42     68.06 o 
  -6   0  12     1060.09      989.85    107.35 o 
  -5   0  12      449.94      473.39     72.06 o 
  -4   0  12     1263.17     1382.49     48.89 o 
  -3   0  12      134.39      132.78     13.24 o 
  -2   0  12     6705.67     7945.63    316.64 o 
  -1   0  12     4317.74     4495.21    154.18 o 
   0   0  12    13867.87    14975.89    327.99 o 
   1   0  12      436.98      502.25     25.11 o 
   2   0  12      804.82      785.01     30.68 o 
   3   0  12      701.02      594.59     24.58 o 
   4   0  12     4344.18     4006.17    298.80 o 
   5   0  12        0.03        5.83      6.92 o 
   6   0  12      423.15      390.42     25.95 o 
   7   0  12       17.98       21.41     15.02 o 
   8   0  12      918.09      858.76     58.28 o 
   9   0  12        5.16        4.35     14.75 o 
  10   0  12      534.89      540.70     46.50 o 
  11   0  12       24.65       34.36     34.78 o 
  12   0  12      233.99      195.49     36.99 o 
  -8   1  12      904.36      885.16     67.21 o 
  -7   1  12       40.79       25.94     16.77 o 
  -6   1  12     3005.63     2984.15     98.84 o 
  -5   1  12      125.13      120.79     24.42 o 
  -4   1  12      426.60      409.33     25.99 o 
  -3   1  12     4094.91     4588.71    115.96 o 
  -2   1  12      290.72      412.85     24.47 o 
  -1   1  12      429.34      401.57     25.95 o 
   0   1  12      469.95      733.32     63.69 o 
   1   1  12      923.16      815.25     32.40 o 
   2   1  12       41.40       24.02     11.44 o 
   3   1  12     4028.70     3815.04     94.13 o 
   4   1  12      253.44      191.73     15.21 o 
   5   1  12      407.06      302.87     18.39 o 
   6   1  12     1600.74     1494.66     49.41 o 
   7   1  12       67.51       74.55     10.55 o 
   8   1  12     2013.50     1881.86     95.96 o 
   9   1  12     2193.04     2134.22    112.10 o 
  10   1  12        2.39       -0.69     16.88 o 
  11   1  12      467.20      476.20     73.56 o 
  12   1  12        6.01       34.60     15.64 o 
  -8   2  12      385.16      365.22     40.06 o 
  -7   2  12      298.62      230.90     45.84 o 
  -6   2  12      608.09      491.84     47.17 o 
  -5   2  12     1363.83     1356.51     70.46 o 
  -4   2  12       52.03       42.98      9.35 o 
  -3   2  12      110.56      105.19     12.24 o 
  -2   2  12       14.68       14.57      6.63 o 
  -1   2  12      300.38      346.31     21.49 o 
   0   2  12      719.86      856.92     45.19 o 
   1   2  12     2238.43     2776.82    252.42 o 
   2   2  12      960.85      959.15     36.75 o 
   3   2  12      945.31      883.90     36.89 o 
   4   2  12     1274.66     1330.86     92.99 o 
   5   2  12      778.40      725.51     30.80 o 
   6   2  12      867.18      788.04     33.37 o 
   7   2  12      212.27      185.37     21.62 o 
   8   2  12       93.37       70.60     18.26 o 
   9   2  12      199.46      218.20     32.33 o 
  10   2  12     1938.59     1975.64     92.05 o 
  11   2  12      488.59      466.82    117.98 o 
  12   2  12      280.86      268.39     33.94 o 
  -9   3  12      111.70      143.82     36.18 o 
  -8   3  12      486.70      496.80     78.18 o 
  -7   3  12      324.13      289.18     38.07 o 
  -6   3  12       92.02       75.44     53.25 o 
  -5   3  12       97.80       69.86     12.72 o 
  -4   3  12       61.08       50.28     11.97 o 
  -3   3  12      181.12      164.87     16.37 o 
  -2   3  12       11.47       19.29      6.87 o 
  -1   3  12     4483.11     6035.65    102.03 o 
   0   3  12      819.30     1101.03     67.06 o 
   1   3  12      160.06      189.56     22.57 o 
   2   3  12      876.21      817.02     68.85 o 
   3   3  12     5855.10     6053.49    412.47 o 
   4   3  12     4157.91     3844.38     54.72 o 
   5   3  12      298.65      310.22     20.63 o 
   6   3  12      416.99      389.33     25.03 o 
   7   3  12     1340.99     1302.97     50.46 o 
   8   3  12      531.74      524.11     29.30 o 
   9   3  12     2006.84     2099.56     65.80 o 
  10   3  12       77.53       68.44     18.10 o 
  11   3  12     1137.31     1197.38     90.24 o 
  12   3  12      702.56      643.10     60.87 o 
  -8   4  12      238.63      264.52     48.02 o 
  -7   4  12      291.00      284.09     64.45 o 
  -6   4  12      719.09      704.09     71.16 o 
  -5   4  12     4183.31     4104.76    155.96 o 
  -4   4  12     1763.26     1510.45     60.27 o 
  -3   4  12     2448.98     2584.81     93.95 o 
  -2   4  12       79.86       95.51     11.80 o 
  -1   4  12      632.28      737.48     56.15 o 
   0   4  12       27.47       38.58      8.26 o 
   1   4  12        4.12       -0.22      9.70 o 
   2   4  12     3895.10     4240.97     90.96 o 
   3   4  12     2249.22     1953.77     57.41 o 
   4   4  12       86.58      122.40     20.80 o 
   5   4  12     5113.05     4796.03    147.78 o 
   6   4  12     1173.59     1012.67     45.17 o 
   7   4  12       12.72       50.54     17.17 o 
   8   4  12     1293.21     1397.72     67.06 o 
   9   4  12     1096.16     1179.73     64.32 o 
  10   4  12      434.50      463.64     84.12 o 
  11   4  12        4.48       14.69     32.71 o 
  12   4  12       30.23      -10.95     24.01 o 
  13   4  12      346.47      337.35     47.55 o 
  -8   5  12      517.94      633.97     86.80 o 
  -7   5  12     1448.07     1332.24    147.62 o 
  -6   5  12      660.46      688.36     37.66 o 
  -5   5  12      299.64      297.62     27.32 o 
  -4   5  12      385.82      345.85     22.75 o 
  -3   5  12       60.85       56.10     11.80 o 
  -2   5  12     5134.87     4936.43    172.47 o 
  -1   5  12      294.28      303.22     18.51 o 
   0   5  12     1337.81     1579.45    109.62 o 
   1   5  12     1787.43     1842.54     62.53 o 
   2   5  12      467.43      360.48     19.90 o 
   3   5  12    20911.21    19985.14    138.29 o 
   4   5  12     1405.13     1259.99     49.33 o 
   5   5  12      403.64      378.66     27.02 o 
   6   5  12     2602.99     2649.90    120.80 o 
   7   5  12      414.42      474.66    107.70 o 
   8   5  12     1905.61     1818.65    105.44 o 
   9   5  12     1072.24     1152.48     58.84 o 
  10   5  12        1.02       23.57     21.84 o 
  11   5  12       31.95       10.89     15.07 o 
  12   5  12       99.02      103.07     47.72 o 
  13   5  12        5.02       33.23     22.12 o 
  -6   6  12     1281.13     1108.49     61.59 o 
  -5   6  12      234.61      204.18     21.59 o 
  -4   6  12     1063.66     1092.74     68.21 o 
  -3   6  12     8424.76     8583.63    187.22 o 
  -2   6  12      886.02      897.38     40.75 o 
  -1   6  12     1715.56     1635.20     52.94 o 
   0   6  12     3081.23     2881.84    128.12 o 
   1   6  12       13.82       15.17      8.35 o 
   2   6  12     1356.06     1144.45     42.65 o 
   3   6  12       23.41       21.26      8.22 o 
   4   6  12     5600.64     5594.81    158.05 o 
   5   6  12      613.09      593.02     34.16 o 
   6   6  12      145.97      146.17     22.14 o 
   7   6  12      115.00      112.67     18.68 o 
   8   6  12     1951.43     2360.44    155.58 o 
   9   6  12        3.84      136.09     67.49 o 
  10   6  12       31.99       30.71     16.60 o 
  11   6  12      133.01      154.12     26.16 o 
  12   6  12       20.60       20.53     16.46 o 
  13   6  12       98.49       65.87     38.95 o 
  -5   7  12      851.80      782.39    128.60 o 
  -4   7  12     1663.96     1551.15     79.84 o 
  -3   7  12       12.18        7.73      7.99 o 
  -2   7  12     1313.07     1241.18     51.34 o 
  -1   7  12     1276.16     1150.33     46.02 o 
   0   7  12      275.37      229.52     14.72 o 
   1   7  12     1621.15     1489.30     41.80 o 
   2   7  12      803.50      795.37     33.27 o 
   3   7  12     2515.71     2528.10     77.85 o 
   4   7  12        0.70        5.32     10.52 o 
   5   7  12      890.13      873.52     40.22 o 
   6   7  12      555.62      524.29     35.77 o 
   7   7  12     2438.70     2341.72     97.37 o 
   8   7  12      119.25       92.15     17.62 o 
   9   7  12      601.58      726.03     41.85 o 
  10   7  12      104.50      150.04     19.19 o 
  11   7  12      402.55      409.42     39.71 o 
  12   7  12       31.33       42.26     24.68 o 
  13   7  12      371.83      339.86     50.93 o 
  -5   8  12      292.03      362.42     62.79 o 
  -4   8  12     1088.39     1430.88     83.44 o 
  -3   8  12       25.03       25.04      8.36 o 
  -2   8  12     2231.04     2151.85    104.93 o 
  -1   8  12      280.16      243.27     15.70 o 
   0   8  12     1779.94     1701.03     71.29 o 
   1   8  12       28.90       23.11      8.54 o 
   2   8  12      276.92      281.86     18.71 o 
   3   8  12       29.63       42.18     11.16 o 
   4   8  12       15.46        8.38     11.44 o 
   5   8  12     3791.97     3645.71     89.27 o 
   6   8  12     1543.86     1577.59     60.63 o 
   7   8  12      345.86      305.92     29.05 o 
   8   8  12     1714.28     1767.10     72.48 o 
   9   8  12      508.01      490.08     29.11 o 
  10   8  12      248.35      228.24     28.29 o 
  11   8  12       20.36       21.94     37.78 o 
  12   8  12       33.91       46.17     26.15 o 
  13   8  12      489.10      511.74     74.51 o 
  -5   9  12       66.87       51.08     23.80 o 
  -4   9  12      345.17      329.83     35.57 o 
  -3   9  12     1428.14     1538.10    142.76 o 
  -2   9  12       30.63       40.01     18.70 o 
  -1   9  12     1964.16     2020.16    100.39 o 
   0   9  12      925.26      937.70     68.31 o 
   1   9  12       10.26       12.30     24.34 o 
   2   9  12      339.64      314.47     21.61 o 
   3   9  12       27.80       56.46     13.52 o 
   4   9  12        7.91       24.66      9.14 o 
   5   9  12     1149.87     1055.80     48.68 o 
   6   9  12      520.93      488.22     33.71 o 
   7   9  12     1107.59     1072.09     67.43 o 
   8   9  12        0.26      -14.71     14.71 o 
   9   9  12      661.60      718.98     38.73 o 
  10   9  12      647.22      666.59     39.61 o 
  11   9  12       77.01       44.35     20.28 o 
  12   9  12     1231.82     1560.14     92.40 o 
  -4  10  12       21.79       39.42     24.60 o 
  -3  10  12        5.64       17.95     16.35 o 
  -2  10  12     1717.55     1652.27    122.36 o 
  -1  10  12      115.43       77.71     21.84 o 
   0  10  12      159.84      166.84     30.34 o 
   1  10  12      157.42      128.45     23.22 o 
   2  10  12      278.03      268.84     28.41 o 
   3  10  12       16.18       23.66     12.20 o 
   4  10  12      351.97      305.75     22.35 o 
   5  10  12      831.42      778.77     37.06 o 
   6  10  12      811.86      901.64     45.52 o 
   7  10  12      299.05      264.84     30.20 o 
   8  10  12      697.64      794.05     41.76 o 
   9  10  12      283.68      209.26     26.71 o 
  10  10  12      109.63       51.91     16.96 o 
  11  10  12      484.04      554.20     41.56 o 
  12  10  12        4.73       -6.78     30.54 o 
  -3  11  12      161.30      132.57     24.62 o 
  -2  11  12        1.57       18.58     16.85 o 
  -1  11  12       50.00       31.68     11.86 o 
   0  11  12     1101.21     1158.98     72.27 o 
   1  11  12        6.57       19.64     16.71 o 
   2  11  12      899.55      824.25     57.36 o 
   3  11  12       18.73       20.02     31.79 o 
   4  11  12        0.00       -0.14     16.67 o 
   5  11  12       13.92        9.91     16.04 o 
   6  11  12       10.14       16.48      8.74 o 
   7  11  12     1212.28     1130.63     51.95 o 
   8  11  12      646.15      625.09     31.16 o 
   9  11  12      164.24      193.37     28.25 o 
  10  11  12       45.58       47.22     15.99 o 
  11  11  12       87.14       78.50     15.61 o 
  12  11  12      575.80      552.14     51.24 o 
  -2  12  12      436.57      437.09     73.53 o 
  -1  12  12      343.78      383.81     32.30 o 
   0  12  12      246.25      256.22     32.49 o 
   1  12  12       32.35       24.05     23.61 o 
   2  12  12      939.91     1189.34    106.28 o 
   3  12  12      390.27      549.24     62.26 o 
   4  12  12     1971.01     1981.78     94.47 o 
   5  12  12      300.99      302.02     29.50 o 
   6  12  12      138.00      138.38     30.38 o 
   7  12  12        1.42       33.57     16.32 o 
   8  12  12     1628.57     1526.58     71.78 o 
   9  12  12      727.28      734.35     48.34 o 
  10  12  12        4.88       15.68     10.18 o 
  11  12  12        6.82       14.59     12.94 o 
  -1  13  12       48.25      102.35     34.88 o 
   0  13  12      434.80      453.70     56.96 o 
   1  13  12      414.09      465.67     48.64 o 
   2  13  12      124.63      109.85     35.10 o 
   3  13  12     4180.03     4849.23    170.11 o 
   4  13  12       19.16       21.00     17.70 o 
   5  13  12     1175.98     1107.95     69.94 o 
   6  13  12       45.21       34.70     18.34 o 
   7  13  12      137.44      148.16     26.35 o 
   8  13  12       42.95       57.12     20.48 o 
   9  13  12      145.63      162.00     29.23 o 
  11  13  12      190.68      195.98     43.33 o 
  -1  14  12      212.93      162.20     37.66 o 
   0  14  12      159.84      140.91     39.75 o 
   9  14  12        1.54      -12.15     27.76 o 
  10  14  12       85.88       84.11     36.47 o 
   1  15  12      196.97      278.16     55.71 o 
   2  15  12      998.72     1097.67     69.68 o 
   3  15  12      780.46      835.03     50.10 o 
   4  15  12       46.14       11.26     22.97 o 
   5  15  12      381.07      326.38     41.89 o 
   6  15  12       61.69       61.21     20.81 o 
   7  15  12       19.44       55.93     22.51 o 
   8  15  12       25.83       32.64     22.99 o 
   9  15  12      197.28      275.62     37.60 o 
   4  16  12       19.64       30.38     18.51 o 
   5  16  12       51.01       54.26     18.05 o 
   6  16  12      271.60      261.41     34.94 o 
   7  16  12      113.34      106.21     33.64 o 
  -5 -13  13      215.02      247.66     51.74 o 
  -4 -13  13      893.66      905.91     89.00 o 
  -3 -13  13      269.48      315.88     35.57 o 
  -1 -13  13     1005.86      937.58     85.82 o 
  -7 -12  13      280.62      276.01    105.64 o 
  -6 -12  13       15.78       29.68     20.70 o 
  -5 -12  13        8.65       42.47     28.52 o 
  -4 -12  13      263.50      322.82     55.90 o 
  -3 -12  13     1672.75     1883.49    103.42 o 
  -2 -12  13      456.93      376.72     52.06 o 
  -1 -12  13       88.47       82.96     21.51 o 
   1 -12  13        9.93       -0.79     26.27 o 
  -8 -11  13       30.63       46.70     19.85 o 
  -7 -11  13       44.57       43.15     28.35 o 
  -6 -11  13        8.45       13.51     26.31 o 
  -5 -11  13       84.18       85.24     23.19 o 
  -4 -11  13      118.33       89.01     37.44 o 
  -3 -11  13        1.22       18.67     13.59 o 
  -2 -11  13        5.54       11.34     21.31 o 
  -1 -11  13      473.31      421.71     40.94 o 
   0 -11  13      555.29      545.01     52.71 o 
   2 -11  13       61.37      100.07     41.94 o 
   3 -11  13       19.37       27.30     28.56 o 
  -9 -10  13      221.95      289.47     59.22 o 
  -8 -10  13     1612.63     1377.52     86.91 o 
  -7 -10  13      938.73      848.74     79.15 o 
  -6 -10  13        3.78        8.66     18.17 o 
  -5 -10  13     1608.74     1548.54     72.85 o 
  -4 -10  13      177.07      135.25     16.38 o 
  -3 -10  13      357.87      414.44     35.33 o 
  -2 -10  13      596.48      547.94     43.38 o 
  -1 -10  13       14.34       22.37     10.47 o 
   0 -10  13      148.37      172.28     37.24 o 
   1 -10  13      158.84      161.03     46.67 o 
   4 -10  13     1099.80     1142.12     99.78 o 
 -10  -9  13       21.41       23.92     18.19 o 
  -9  -9  13       16.21       27.68     23.63 o 
  -8  -9  13       24.10       56.32     36.20 o 
  -7  -9  13      894.79      786.63     64.13 o 
  -6  -9  13      308.20      307.65     46.28 o 
  -5  -9  13     1354.26     1381.05     86.54 o 
  -4  -9  13       54.76       42.72     10.21 o 
  -3  -9  13      746.31      832.39    102.68 o 
  -2  -9  13       89.62       71.58     12.07 o 
  -1  -9  13       48.51       48.56     10.23 o 
   0  -9  13        7.29       26.77     10.79 o 
   1  -9  13     2142.19     2254.99    103.39 o 
   2  -9  13     1527.92     1569.05     97.44 o 
   3  -9  13      856.77      851.85     97.07 o 
   4  -9  13      332.07      375.62     60.14 o 
   5  -9  13      104.17       66.71     52.29 o 
   6  -9  13       72.62       68.67     40.14 o 
 -10  -8  13      159.81      192.50     26.07 o 
  -9  -8  13      100.26      126.59     42.40 o 
  -8  -8  13        4.05        7.94     14.60 o 
  -7  -8  13     1133.48     1037.93     63.67 o 
  -6  -8  13     2049.47     1871.27     88.04 o 
  -5  -8  13        1.49       12.23     15.52 o 
  -4  -8  13      296.98      331.60     52.93 o 
  -3  -8  13      494.95      426.07     32.85 o 
  -2  -8  13     4266.53     4403.53    135.21 o 
  -1  -8  13      742.60      761.30     45.06 o 
   0  -8  13       15.94       10.25     12.26 o 
   1  -8  13     1697.93     1710.61     72.92 o 
   2  -8  13      171.10      153.65     23.62 o 
   3  -8  13     4234.94     4902.04    196.82 o 
   4  -8  13      955.16     1256.93    113.87 o 
   6  -8  13       21.52      -13.09     35.64 o 
 -10  -7  13       26.42       31.39     38.55 o 
  -9  -7  13      705.52      676.46     88.09 o 
  -8  -7  13      935.11      942.08     68.73 o 
  -7  -7  13      617.25      668.47     46.53 o 
  -6  -7  13      602.24      545.04     61.53 o 
  -5  -7  13     1662.81     1782.14     79.20 o 
  -4  -7  13      229.58      350.36    110.31 o 
  -3  -7  13     1454.59     1356.08     64.70 o 
  -2  -7  13     1162.50     1385.38     87.29 o 
  -1  -7  13       11.87       12.17      9.71 o 
   0  -7  13     4134.98     3914.06     99.52 o 
   1  -7  13      281.47      290.03     27.29 o 
   2  -7  13     2955.52     2959.74     66.26 o 
   3  -7  13       90.63       75.62     16.97 o 
   4  -7  13      937.11     1102.70    127.18 o 
   5  -7  13        8.51        1.63     19.61 o 
   6  -7  13        7.11       16.34     25.51 o 
   7  -7  13      127.85      112.62     36.27 o 
 -10  -6  13      103.68      111.75     49.32 o 
  -9  -6  13     1170.83     1278.79    135.90 o 
  -8  -6  13       15.21       34.30     14.45 o 
  -7  -6  13      156.08      140.15     26.15 o 
  -6  -6  13     2212.17     2239.63     78.36 o 
  -5  -6  13      766.04      696.51     46.88 o 
  -4  -6  13        4.33       26.37      9.83 o 
  -3  -6  13     4295.88     4304.42    128.52 o 
  -2  -6  13      741.84      592.26     26.50 o 
  -1  -6  13     3541.22     3275.71    114.23 o 
   0  -6  13       24.56       12.86      9.59 o 
   1  -6  13        5.20       13.18     13.45 o 
   2  -6  13     1105.33     1035.79     58.31 o 
   3  -6  13     2397.25     2967.76    144.08 o 
   4  -6  13       25.97       19.67     13.39 o 
   5  -6  13      124.76      266.18     96.50 o 
   6  -6  13      936.50      923.20     97.93 o 
   7  -6  13        2.93       17.89     17.27 o 
   8  -6  13        9.47       14.86     20.32 o 
 -11  -5  13       89.26       81.93     49.36 o 
 -10  -5  13      439.07      474.38     54.66 o 
  -9  -5  13      489.49      465.35     50.41 o 
  -8  -5  13      159.11      160.03     25.64 o 
  -7  -5  13      102.71      115.82     28.99 o 
  -6  -5  13      184.79      251.41     37.74 o 
  -5  -5  13      676.27      709.71     46.31 o 
  -4  -5  13     2018.08     1899.18     79.10 o 
  -3  -5  13      884.79      842.68     42.37 o 
  -2  -5  13       38.36       29.86     11.48 o 
  -1  -5  13       11.31       29.80     11.96 o 
   0  -5  13      380.66      412.29     31.17 o 
   1  -5  13     3831.39     3806.26    148.65 o 
   2  -5  13      443.39      433.33     27.74 o 
   3  -5  13      140.79      387.44     35.76 o 
   4  -5  13      193.82      754.25     46.82 o 
   5  -5  13      130.73      132.02     28.32 o 
   6  -5  13     1217.14     1222.89     77.72 o 
   7  -5  13      355.40      401.28     43.46 o 
   8  -5  13       82.18       94.40     28.90 o 
   9  -5  13      158.53      132.92     24.61 o 
 -11  -4  13      410.26      413.52     65.13 o 
 -10  -4  13        9.72       27.54     17.54 o 
  -9  -4  13       14.53       12.95     16.76 o 
  -8  -4  13      712.44      719.90     56.80 o 
  -7  -4  13      689.37      652.79     49.97 o 
  -6  -4  13      120.84      122.28     24.56 o 
  -5  -4  13     1293.82     1306.44    102.04 o 
  -4  -4  13      132.10      133.27     19.08 o 
  -3  -4  13     1957.62     1962.44     62.73 o 
  -2  -4  13       13.84       12.17      7.84 o 
  -1  -4  13      734.27      763.74     33.76 o 
   0  -4  13     2640.31     2274.21     80.68 o 
   1  -4  13      270.54      310.08     20.46 o 
   2  -4  13     4637.78     4405.74     89.51 o 
   3  -4  13      179.62      248.98     26.55 o 
   4  -4  13       40.96       69.71     14.65 o 
   5  -4  13       39.05       91.47     19.79 o 
   6  -4  13       37.93       19.45     23.63 o 
   7  -4  13       66.31       45.85     23.45 o 
   8  -4  13      106.17      130.52     23.66 o 
   9  -4  13      516.74      523.06     75.34 o 
 -10  -3  13       13.61       23.18     23.97 o 
  -9  -3  13     1747.69     1738.35    128.14 o 
  -8  -3  13       42.91       35.67     22.37 o 
  -7  -3  13      830.11      805.40     54.46 o 
  -6  -3  13       92.26      136.75     30.20 o 
  -5  -3  13      233.51      226.11     28.95 o 
  -4  -3  13      123.10      132.53     15.73 o 
  -3  -3  13       11.10        9.53      8.94 o 
  -2  -3  13     1536.44     1573.48     57.43 o 
  -1  -3  13      647.99      528.96     24.22 o 
   0  -3  13      352.07      330.93     20.56 o 
   1  -3  13     3772.87     3634.72    107.23 o 
   2  -3  13      147.21      142.39     18.47 o 
   3  -3  13      107.86      135.88     14.78 o 
   4  -3  13      160.85      152.93     20.16 o 
   5  -3  13       65.40       83.59     20.79 o 
   6  -3  13     6419.69     6823.05    163.38 o 
   7  -3  13      145.15      126.02     21.95 o 
   8  -3  13     1155.25     1167.36     65.93 o 
   9  -3  13      679.65      718.98     64.39 o 
  10  -3  13      449.15      475.77     51.18 o 
 -10  -2  13       94.47       72.49     27.15 o 
  -9  -2  13      310.77      307.79     39.35 o 
  -8  -2  13     1734.28     2006.39     95.11 o 
  -7  -2  13       53.81       67.70     27.22 o 
  -6  -2  13     1511.42     1512.15     93.99 o 
  -5  -2  13     1102.93     1086.86     64.55 o 
  -4  -2  13      429.82      430.06     30.43 o 
  -3  -2  13     4066.21     4487.60    112.88 o 
  -2  -2  13     2416.65     2363.61     78.72 o 
  -1  -2  13     1468.40     1318.85     48.27 o 
   0  -2  13     5491.48     5293.80    123.02 o 
   1  -2  13       78.12       99.18     13.43 o 
   2  -2  13     1939.14     2040.25     69.15 o 
   3  -2  13      738.16      641.77     29.93 o 
   4  -2  13       14.88       13.76      7.76 o 
   5  -2  13       83.94       95.28     12.92 o 
   6  -2  13        0.69      -18.55     18.55 o 
   7  -2  13     3233.38     3011.97    100.46 o 
   8  -2  13      230.81      196.19     35.21 o 
   9  -2  13       40.29       31.52     16.50 o 
  10  -2  13       45.41       45.92     21.38 o 
  11  -2  13       15.35       19.83     21.06 o 
 -10  -1  13     1074.03     1009.58     85.17 o 
  -9  -1  13      322.76      293.92     31.25 o 
  -8  -1  13       54.99       28.84     14.95 o 
  -7  -1  13     2077.44     2202.28     93.85 o 
  -6  -1  13      262.03      230.49     86.83 o 
  -5  -1  13        6.38       21.39     11.31 o 
  -4  -1  13      347.61      340.23     16.24 o 
  -3  -1  13     1226.53     1314.37     82.98 o 
  -2  -1  13     5106.49     5473.08    149.82 o 
  -1  -1  13     4097.02     3892.28    177.54 o 
   0  -1  13      158.54      156.50     16.31 o 
   1  -1  13      825.16      693.89     34.56 o 
   2  -1  13     2591.55     2535.43     70.16 o 
   3  -1  13     2450.53     2432.22     80.67 o 
   4  -1  13     3167.72     3092.16     83.18 o 
   5  -1  13      731.15      699.99     34.80 o 
   6  -1  13      668.11      619.38     30.52 o 
   7  -1  13       33.39       51.66     22.85 o 
   8  -1  13      982.38      912.27     59.03 o 
   9  -1  13      588.70      592.29     45.17 o 
  10  -1  13       26.82       61.64     29.90 o 
 -10   0  13      238.18      218.71     56.14 o 
  -9   0  13      724.94      622.19     77.37 o 
  -8   0  13      295.96      465.99     51.34 o 
  -7   0  13       33.27       48.13     23.53 o 
  -6   0  13     3218.76     3369.47    239.80 o 
  -5   0  13      107.36      106.24     20.27 o 
  -4   0  13      179.13      178.45     13.05 o 
  -3   0  13      555.80      556.03     31.31 o 
  -2   0  13     2063.66     1999.01    170.97 o 
  -1   0  13    13483.69    15227.36    748.37 o 
   0   0  13      265.26      245.88     21.92 o 
   1   0  13     3402.25     3224.11     85.06 o 
   2   0  13     1345.07     1315.94     49.02 o 
   3   0  13      717.19      583.12     28.58 o 
   4   0  13      593.96      599.99     29.96 o 
   5   0  13      894.82      890.58     42.64 o 
   6   0  13      597.43      519.13     30.72 o 
   7   0  13     2231.17     2246.22     76.38 o 
   8   0  13       15.00       26.42     14.51 o 
   9   0  13     1175.84     1138.69     82.39 o 
  10   0  13      806.70      827.12     66.18 o 
 -10   1  13        5.22       48.77     34.08 o 
  -9   1  13      492.28      394.64     56.23 o 
  -8   1  13      465.14      473.15     42.19 o 
  -7   1  13      455.95      401.68     31.50 o 
  -6   1  13      144.04      135.18     33.50 o 
  -5   1  13       99.79       66.19     21.84 o 
  -4   1  13     6706.77     7631.36    141.63 o 
  -3   1  13        1.54       -7.36     11.02 o 
  -2   1  13     3026.57     3679.55    267.98 o 
  -1   1  13     1790.05     2245.86    181.26 o 
   0   1  13      829.86      783.61     50.29 o 
   1   1  13      593.53      477.35     28.52 o 
   2   1  13     2841.20     2540.04     67.75 o 
   3   1  13     1074.02     1085.90     50.26 o 
   4   1  13     6023.63     6065.06    171.06 o 
   5   1  13       64.02       57.10     17.34 o 
   6   1  13       20.32       12.55     14.56 o 
   7   1  13     4917.41     4813.62    172.95 o 
   8   1  13       18.43       32.70     19.68 o 
   9   1  13       21.43        3.75     16.80 o 
  10   1  13      403.28      419.51     50.79 o 
  11   1  13        4.81       12.49     21.44 o 
  12   1  13      665.33      610.58     75.71 o 
  -8   2  13       45.78       35.38     12.76 o 
  -7   2  13      146.17      166.48     30.14 o 
  -6   2  13      732.76      621.97     58.99 o 
  -5   2  13      154.86      142.21     21.63 o 
  -4   2  13     1443.73     1357.64     59.64 o 
  -3   2  13     1577.32     1606.23     67.12 o 
  -2   2  13      215.97      222.46     16.94 o 
  -1   2  13      439.18      562.09     26.88 o 
   0   2  13     2115.65     2582.60     73.47 o 
   1   2  13      864.46      671.60     46.65 o 
   2   2  13     2853.17     2430.90     94.24 o 
   3   2  13     1264.11     1148.67     52.50 o 
   4   2  13      683.17      712.55     49.93 o 
   5   2  13       50.16       71.28     14.57 o 
   6   2  13       23.17       26.85     11.86 o 
   7   2  13      655.04      760.61     50.60 o 
   8   2  13      568.53      528.96     55.43 o 
   9   2  13     1266.90     1352.21     85.59 o 
  10   2  13      177.25      167.44     49.05 o 
  11   2  13     2565.73     2521.96    123.10 o 
  12   2  13       27.14       23.58     22.68 o 
  -9   3  13       86.50       57.52     60.57 o 
  -8   3  13      129.20      116.00     44.11 o 
  -7   3  13       48.26       68.93     22.52 o 
  -6   3  13     1826.83     1609.87     86.72 o 
  -5   3  13       29.07       28.71     15.13 o 
  -4   3  13     1425.20     1457.84     83.86 o 
  -3   3  13      269.29      237.32     16.06 o 
  -2   3  13      261.37      253.88     18.16 o 
  -1   3  13      147.83      153.87     37.70 o 
   0   3  13       42.99       14.88      8.29 o 
   1   3  13     2170.66     2283.74    189.60 o 
   2   3  13    11095.50    11395.59    323.11 o 
   3   3  13      303.39      283.88     24.68 o 
   4   3  13      214.69      178.82     18.51 o 
   5   3  13     2041.41     1908.99     67.63 o 
   6   3  13      220.50      221.38     16.25 o 
   7   3  13     1227.62     1189.86     51.25 o 
   8   3  13      101.97      159.06     43.33 o 
   9   3  13      349.08      348.88     52.05 o 
  10   3  13     1295.16     1343.19     90.32 o 
  11   3  13     1080.04     1017.81    110.48 o 
  12   3  13      355.15      294.58     36.20 o 
  -8   4  13        9.53        8.90     18.31 o 
  -7   4  13       20.52       13.02     13.93 o 
  -6   4  13      242.77      227.19     28.70 o 
  -5   4  13      735.71      688.56     64.68 o 
  -4   4  13     1524.28     1526.57     72.48 o 
  -3   4  13     1485.65     1434.02     57.33 o 
  -2   4  13       11.05       18.50      9.80 o 
  -1   4  13      415.13      436.30     45.04 o 
   0   4  13        9.81       34.58      7.48 o 
   1   4  13      787.38      947.26     66.20 o 
   2   4  13       45.26       62.95     24.93 o 
   3   4  13     2843.29     2824.52    185.06 o 
   4   4  13      433.68      368.00     22.01 o 
   5   4  13       17.14       19.67      9.17 o 
   6   4  13       45.10       34.36     14.26 o 
   7   4  13     1789.09     1876.01     82.23 o 
   8   4  13       85.04       74.21     14.27 o 
   9   4  13      631.85      594.09     48.96 o 
  10   4  13      171.25      218.03     50.96 o 
  11   4  13      361.45      418.86     51.42 o 
  12   4  13     1280.84     1244.43     86.18 o 
  -8   5  13      165.53      186.07     49.96 o 
  -7   5  13      841.21      877.83    102.77 o 
  -6   5  13      177.47      162.24     31.61 o 
  -5   5  13       68.53       43.37     13.02 o 
  -4   5  13       73.05       75.58     10.99 o 
  -3   5  13     1499.74     1440.08     57.51 o 
  -2   5  13       51.95       40.65     10.47 o 
  -1   5  13      439.09      371.27     25.59 o 
   0   5  13      234.67      220.47     17.77 o 
   1   5  13      264.10      263.88     20.12 o 
   2   5  13     1689.18     1473.28     52.89 o 
   3   5  13     2180.61     1991.64     76.68 o 
   4   5  13     3172.98     2923.23    101.40 o 
   5   5  13      149.93      134.38     15.80 o 
   6   5  13       39.90       32.86     19.98 o 
   7   5  13      982.98     1043.02    138.14 o 
   8   5  13     1028.33     1072.23     62.40 o 
   9   5  13      473.18      518.01     38.20 o 
  10   5  13      269.87      258.36     34.03 o 
  11   5  13      209.22      202.09     36.00 o 
  12   5  13       45.48       35.11     16.52 o 
  13   5  13      694.84      715.93     80.22 o 
  -6   6  13      232.85      222.71     43.84 o 
  -5   6  13       96.41      104.13     19.96 o 
  -4   6  13      256.12      259.47     26.60 o 
  -3   6  13       54.20       58.58     12.26 o 
  -2   6  13     1741.39     1730.57     47.08 o 
  -1   6  13        5.76        7.58     11.95 o 
   0   6  13       37.65       32.42     10.23 o 
   1   6  13     1715.78     1512.85     54.04 o 
   2   6  13      593.24      526.29     29.07 o 
   3   6  13     4991.92     4924.60    193.72 o 
   4   6  13      173.09      195.65     17.51 o 
   5   6  13      318.37      268.19     20.17 o 
   6   6  13     2418.66     2430.65     84.01 o 
   7   6  13     1294.27     1111.36     52.31 o 
   8   6  13      342.89      473.65     56.83 o 
   9   6  13      104.24      137.63     20.93 o 
  10   6  13      337.12      333.90     46.16 o 
  11   6  13      162.31      173.39     34.37 o 
  12   6  13      411.78      448.42     57.54 o 
  13   6  13       80.21       65.05     34.81 o 
  -5   7  13      252.54      256.79     53.94 o 
  -4   7  13      130.87      127.73     14.27 o 
  -3   7  13        1.50       14.02      9.62 o 
  -2   7  13     1197.87     1065.14     60.72 o 
  -1   7  13     2548.14     2394.15     97.06 o 
   0   7  13     1796.17     1778.88     62.53 o 
   1   7  13      100.84       98.15     12.78 o 
   2   7  13     1115.74     1068.68     47.00 o 
   3   7  13       16.24       22.86     11.52 o 
   4   7  13     3300.37     3331.22     86.28 o 
   5   7  13     4053.32     4095.41     87.22 o 
   6   7  13      997.72      942.94     46.09 o 
   7   7  13        1.78       11.96      8.97 o 
   8   7  13     2269.04     2791.50    286.61 o 
   9   7  13      521.10      499.01     30.59 o 
  10   7  13      140.78      128.82     19.87 o 
  11   7  13        3.90       17.35     21.36 o 
  12   7  13      257.75      250.79     47.24 o 
  13   7  13      308.77      285.82     46.46 o 
  -5   8  13      552.36      643.39     73.09 o 
  -4   8  13       57.01       86.99     43.50 o 
  -3   8  13      665.81      581.81     41.42 o 
  -2   8  13      614.91      572.86     54.17 o 
  -1   8  13     8023.74     7922.77    215.89 o 
   0   8  13      448.55      431.30     23.42 o 
   1   8  13     4873.17     4833.74    113.43 o 
   2   8  13      243.49      210.57     24.24 o 
   3   8  13       47.12       43.56     11.63 o 
   4   8  13     1222.78     1342.58     50.87 o 
   5   8  13      161.29      173.05     22.12 o 
   6   8  13      319.77      290.86     23.47 o 
   7   8  13     4715.19     4941.73    116.04 o 
   8   8  13      651.78      629.70     94.91 o 
   9   8  13      876.13      955.48     47.17 o 
  10   8  13      332.81      303.94     39.30 o 
  11   8  13      547.34      552.47     63.89 o 
  12   8  13      208.73      176.92     37.97 o 
  13   8  13      238.68      419.38     59.05 o 
  -4   9  13      367.99      552.99     69.46 o 
  -3   9  13      656.91      680.27     41.49 o 
  -2   9  13      432.36      431.67     37.05 o 
  -1   9  13      241.04      210.14     40.20 o 
   0   9  13     1716.44     1672.43     87.85 o 
   1   9  13       11.80       22.69     26.49 o 
   2   9  13     1322.96     1314.69     54.85 o 
   3   9  13      904.56      932.52     56.80 o 
   4   9  13      108.99      121.88     18.86 o 
   5   9  13      264.63      206.70     17.43 o 
   6   9  13      249.76      229.77     18.32 o 
   7   9  13      650.53      686.43     38.35 o 
   8   9  13      766.96      769.45     39.46 o 
   9   9  13      350.52      354.11     24.97 o 
  10   9  13      875.09      888.49     55.13 o 
  11   9  13       40.30       58.50     16.51 o 
  12   9  13      141.08      122.63     43.06 o 
  -4  10  13       80.56       75.44     20.93 o 
  -3  10  13      665.68      659.81     58.08 o 
  -2  10  13      130.34      152.72     23.98 o 
  -1  10  13        2.97        8.54     20.28 o 
   0  10  13      801.77      720.08     53.20 o 
   1  10  13      861.01      824.32     59.12 o 
   2  10  13        0.04       17.95     22.18 o 
   3  10  13        9.17        3.57     19.87 o 
   4  10  13       86.09       67.48     11.21 o 
   5  10  13       16.76       19.83     13.08 o 
   6  10  13      195.17      186.83     22.15 o 
   7  10  13     3453.38     3710.29    119.41 o 
   8  10  13        2.88       16.49      8.67 o 
   9  10  13      525.39      442.87     38.39 o 
  10  10  13      235.39      210.14     28.97 o 
  11  10  13      153.60      142.13     20.33 o 
  12  10  13     1851.00     1946.52    138.20 o 
  -4  11  13        4.60       24.23     18.96 o 
  -3  11  13       42.73       41.14     16.27 o 
  -2  11  13       35.17       29.61     15.99 o 
  -1  11  13        9.04       15.62     16.37 o 
   0  11  13       36.54       48.13     14.74 o 
   1  11  13       95.70      109.50     24.02 o 
   2  11  13      119.74      149.83     25.92 o 
   3  11  13       53.31       41.84     16.10 o 
   4  11  13      659.74      572.96     45.14 o 
   5  11  13        8.02       12.10     13.88 o 
   6  11  13      282.42      244.62     30.96 o 
   7  11  13     1436.08     1387.43     68.30 o 
   8  11  13      939.32     1007.75     43.29 o 
   9  11  13       58.26       46.24     14.67 o 
  10  11  13        1.80        4.56     13.79 o 
  11  11  13     1197.86     1157.94     47.95 o 
  12  11  13      319.56      310.66     42.76 o 
  -3  12  13      292.28      383.79     57.12 o 
  -2  12  13     1493.90     1567.45     87.19 o 
  -1  12  13      467.57      516.14     67.33 o 
   0  12  13       11.41       16.86     28.07 o 
   1  12  13        2.97       17.94     12.17 o 
   2  12  13        0.33        5.96     14.82 o 
   3  12  13     1086.25     1033.52     66.28 o 
   4  12  13      406.45      376.08     37.10 o 
   5  12  13        3.82       25.33     55.91 o 
   6  12  13       18.84       32.83     17.68 o 
   7  12  13      692.57      688.84     46.77 o 
   8  12  13      935.49      813.08     61.29 o 
   9  12  13       17.73       17.04     11.32 o 
  10  12  13      241.35      214.85     24.71 o 
  11  12  13        1.24       20.87     11.55 o 
  -2  13  13      324.09      292.62     48.46 o 
   0  13  13        6.82        9.40     23.83 o 
   1  13  13       84.22       94.67     28.04 o 
   2  13  13      513.34      639.21    117.29 o 
   3  13  13       97.75       81.15     24.08 o 
   4  13  13     2223.37     2367.30    100.55 o 
   5  13  13       16.43       18.53     23.11 o 
   6  13  13       88.33      153.68     30.36 o 
   7  13  13        0.73       11.79     22.19 o 
   8  13  13       59.30       51.29     23.77 o 
  10  13  13      372.57      356.55     57.02 o 
   0  14  13       43.75       48.75     21.21 o 
   1  14  13      108.40      108.34     41.49 o 
   2  14  13       80.53      159.23     40.37 o 
   4  14  13      191.44      204.49     43.21 o 
   6  14  13      191.40      198.20    122.25 o 
   7  14  13      231.25      255.32     44.09 o 
  10  14  13      153.54      149.72     26.92 o 
   2  15  13      897.51      911.52     61.72 o 
   3  15  13        1.03       20.22     20.41 o 
   4  15  13      401.92      407.78     42.86 o 
   5  15  13        0.29       28.23     20.43 o 
   6  15  13       63.10       49.75     26.36 o 
   7  15  13        0.50       27.86     19.82 o 
   8  15  13      203.04      164.21     37.55 o 
   9  15  13      211.05      515.85     50.50 o 
  -3 -13  14      912.94     1042.90     92.63 o 
  -6 -12  14       25.87       38.33     18.78 o 
  -5 -12  14      195.50      211.90     48.41 o 
  -3 -12  14      205.79      185.93     32.79 o 
  -2 -12  14      531.78      606.91     83.34 o 
  -1 -12  14      127.89      113.68     37.44 o 
   0 -12  14      479.56      639.39     68.78 o 
   1 -12  14      549.89      704.46     68.93 o 
  -8 -11  14      320.33      280.36     33.60 o 
  -7 -11  14        3.22       18.42     16.69 o 
  -6 -11  14       11.15       30.41     17.80 o 
  -5 -11  14      339.20      254.97     40.75 o 
  -3 -11  14       88.50       75.29     33.91 o 
  -2 -11  14      483.39      461.27     43.37 o 
  -1 -11  14        2.68       34.32     20.10 o 
   0 -11  14        0.98       20.35     16.04 o 
   2 -11  14      197.34      248.67     44.66 o 
   3 -11  14       18.03      138.53     55.04 o 
  -9 -10  14      623.28      652.43     49.10 o 
  -8 -10  14      357.66      393.12     58.57 o 
  -7 -10  14      286.54      210.37     42.50 o 
  -6 -10  14      179.80      205.28     63.87 o 
  -5 -10  14      114.93      141.44     32.21 o 
  -4 -10  14      173.69      169.33     47.29 o 
  -3 -10  14       39.54       36.01      8.41 o 
  -2 -10  14      116.34      109.00     18.79 o 
  -1 -10  14        3.48       12.72     17.37 o 
   0 -10  14      510.28      535.13     51.84 o 
   1 -10  14        6.57       66.04     38.55 o 
   3 -10  14       28.30       23.32     32.23 o 
   4 -10  14        1.88       20.82     20.39 o 
  -9  -9  14        0.75       22.18     15.47 o 
  -8  -9  14      170.24      112.89     39.99 o 
  -7  -9  14     1759.99     1415.09    150.05 o 
  -6  -9  14      109.68      106.74     28.82 o 
  -5  -9  14      556.02      412.43     49.76 o 
  -4  -9  14      752.97      758.76     50.16 o 
  -3  -9  14       62.71       58.49     12.25 o 
  -2  -9  14      160.60      143.95     18.19 o 
  -1  -9  14        9.45       20.03     12.29 o 
   0  -9  14      101.20       95.82     15.28 o 
   1  -9  14     1336.94     1234.09     66.92 o 
   2  -9  14      228.04      245.15     45.83 o 
   5  -9  14        3.78       24.43     30.62 o 
 -10  -8  14       41.59       57.71     17.65 o 
  -8  -8  14      804.25      812.67     63.14 o 
  -7  -8  14     1015.03     1034.48     73.48 o 
  -6  -8  14      607.55      558.04     50.45 o 
  -5  -8  14      348.38      320.32     36.49 o 
  -4  -8  14        2.17       10.93      9.29 o 
  -3  -8  14     2998.59     3073.71    101.19 o 
  -2  -8  14        7.48       21.92     16.64 o 
  -1  -8  14        7.72       20.76     12.42 o 
   0  -8  14      947.35      964.79     46.15 o 
   1  -8  14       23.68       16.38     19.09 o 
   2  -8  14     4075.89     4427.96    177.70 o 
   3  -8  14      299.88      361.72    141.10 o 
   4  -8  14      822.61      897.52     98.37 o 
   6  -8  14      344.51      381.70     59.52 o 
 -10  -7  14       28.10       35.62     15.61 o 
  -9  -7  14      106.73      107.08     40.72 o 
  -8  -7  14        5.43       46.16     18.88 o 
  -7  -7  14      530.21      542.79     47.86 o 
  -6  -7  14     1176.11     1302.80     86.03 o 
  -5  -7  14     1086.32     1036.54    117.94 o 
  -4  -7  14     1351.55     1462.95    136.44 o 
  -3  -7  14      625.90      737.20     99.58 o 
  -2  -7  14     4625.59     4940.96    187.58 o 
  -1  -7  14      965.47      882.88     45.05 o 
   0  -7  14     1648.84     1576.19     65.08 o 
   1  -7  14     1046.89     1039.07     52.33 o 
   2  -7  14      115.65       87.24     15.95 o 
   3  -7  14      470.15      434.28     31.30 o 
   4  -7  14      536.72      553.65     80.95 o 
   5  -7  14      142.33       69.84     20.84 o 
   7  -7  14       22.67       34.11     29.15 o 
 -10  -6  14       18.32       41.79     35.65 o 
  -9  -6  14       16.42       19.85     20.88 o 
  -8  -6  14      721.56      761.28     61.70 o 
  -7  -6  14     1644.79     1641.11     64.08 o 
  -6  -6  14      254.53      254.59     34.28 o 
  -5  -6  14      535.13      487.71     49.78 o 
  -4  -6  14      180.70      181.68     16.62 o 
  -3  -6  14       71.36       30.94     11.34 o 
  -2  -6  14      134.71      111.85     27.38 o 
  -1  -6  14     1115.79     1056.60     49.69 o 
   0  -6  14        7.54       20.36     10.69 o 
   1  -6  14       94.66       90.74     14.60 o 
   2  -6  14     2071.97     1960.33     79.24 o 
   3  -6  14      673.24      649.57     63.78 o 
   4  -6  14      971.66     1003.38     67.33 o 
   5  -6  14      187.67      226.18     32.56 o 
   6  -6  14       84.62       84.98     22.86 o 
   7  -6  14        1.15       -4.66     22.08 o 
   8  -6  14      378.05      369.09     49.25 o 
 -10  -5  14       66.02       46.06     30.20 o 
  -9  -5  14       71.86       98.38     32.35 o 
  -8  -5  14      381.23      380.65     41.65 o 
  -7  -5  14      112.49       93.30     24.22 o 
  -6  -5  14      176.86      159.50     33.25 o 
  -5  -5  14     2990.26     2872.16    144.66 o 
  -4  -5  14       42.62       35.42     11.44 o 
  -3  -5  14     3188.04     2966.77     84.50 o 
  -2  -5  14      512.73      507.80     42.03 o 
  -1  -5  14     1318.04     1210.41     68.61 o 
   0  -5  14     2442.31     2398.88    100.52 o 
   1  -5  14     1243.43     1190.75     72.92 o 
   2  -5  14      854.96      785.22     48.51 o 
   4  -5  14      469.85      607.25     59.87 o 
   5  -5  14     1185.15     1295.16     81.31 o 
   6  -5  14      703.51      713.22     53.57 o 
   7  -5  14     1625.07     1495.47    155.90 o 
   8  -5  14        7.66       16.09     19.40 o 
   9  -5  14      670.71      733.00     79.44 o 
 -10  -4  14      145.70      120.84     32.65 o 
  -9  -4  14      150.21      135.77     32.88 o 
  -8  -4  14      551.51      510.79     57.07 o 
  -7  -4  14      171.39      174.32     30.76 o 
  -6  -4  14        7.81       23.35     15.87 o 
  -5  -4  14        4.25      -12.67     20.48 o 
  -4  -4  14     2908.37     2926.04     44.50 o 
  -3  -4  14       67.80       51.07     13.91 o 
  -2  -4  14     1701.26     1555.98     51.54 o 
  -1  -4  14     1760.86     1613.35     53.01 o 
   0  -4  14     2100.60     1938.76     63.23 o 
   1  -4  14      207.98      208.83     28.42 o 
   2  -4  14       51.16       61.39     19.47 o 
   3  -4  14     1450.09     1603.95     64.22 o 
   4  -4  14       74.20       70.97     12.59 o 
   5  -4  14       37.72      105.33     62.19 o 
   6  -4  14     2663.22     3012.18    131.27 o 
   7  -4  14      290.31      273.58     43.76 o 
   8  -4  14     2159.50     2172.30    222.14 o 
   9  -4  14     1088.75     1143.63     60.10 o 
 -10  -3  14      157.41      143.15     30.42 o 
  -9  -3  14      935.37      895.51     95.95 o 
  -8  -3  14     1745.52     1674.13    239.26 o 
  -7  -3  14       30.32       15.54     13.87 o 
  -6  -3  14      622.89      535.20     50.03 o 
  -5  -3  14       11.47       20.06     11.52 o 
  -4  -3  14       85.15       83.27     20.72 o 
  -3  -3  14     9380.35     9355.41    172.17 o 
  -2  -3  14       94.23       63.43     12.34 o 
  -1  -3  14     1042.15      935.99     38.23 o 
   0  -3  14      110.05       87.65     11.66 o 
   1  -3  14      472.68      448.05     27.95 o 
   2  -3  14      577.34      618.72     39.19 o 
   3  -3  14       68.20       50.01     11.84 o 
   4  -3  14      560.75      914.75     58.88 o 
   5  -3  14      504.40      471.06     50.96 o 
   6  -3  14      708.10      651.22     62.57 o 
   7  -3  14     1417.57     1277.83     81.27 o 
   8  -3  14        4.07       12.81     13.05 o 
   9  -3  14       33.98       25.71     25.21 o 
  10  -3  14        7.24       27.21     34.61 o 
 -10  -2  14       88.19       81.35     42.06 o 
  -9  -2  14      248.16      186.86     36.12 o 
  -8  -2  14      374.20      371.14     69.05 o 
  -7  -2  14      249.19      290.31     32.13 o 
  -6  -2  14        0.97       23.93     14.31 o 
  -5  -2  14     1067.50     1087.23     82.50 o 
  -4  -2  14     1282.34     1355.85     50.45 o 
  -3  -2  14       59.90       44.47     10.64 o 
  -2  -2  14     5801.98     5654.44    139.49 o 
  -1  -2  14      750.20      755.88     32.59 o 
   0  -2  14        3.86       16.99     10.77 o 
   1  -2  14     1194.57     1090.71     42.32 o 
   2  -2  14      225.70      221.02     20.71 o 
   3  -2  14      376.94      364.38     24.48 o 
   4  -2  14      922.04      933.35     41.09 o 
   5  -2  14     1069.08     1163.23     63.79 o 
   6  -2  14     2590.47     2899.12    144.65 o 
   7  -2  14       37.91       50.53     18.73 o 
   8  -2  14     1860.92     1718.34     72.06 o 
   9  -2  14      346.60      342.12     32.92 o 
 -10  -1  14        5.65       28.31     18.45 o 
  -9  -1  14       71.21       90.52     33.92 o 
  -8  -1  14     3247.66     3515.02    131.70 o 
  -7  -1  14        3.47       30.64     21.79 o 
  -6  -1  14        9.31       18.96     11.68 o 
  -5  -1  14      374.34      448.04     38.24 o 
  -4  -1  14      225.21      262.26     27.80 o 
  -3  -1  14       84.37       73.80     16.42 o 
  -2  -1  14     2455.71     2631.04     57.94 o 
  -1  -1  14      435.42      441.92     22.93 o 
   0  -1  14      150.10      117.57     14.28 o 
   1  -1  14     1050.91      983.70     39.72 o 
   2  -1  14     1080.15      999.98     48.81 o 
   3  -1  14     2076.75     1738.79     64.69 o 
   4  -1  14        0.10       -1.27      6.82 o 
   5  -1  14        4.30        5.27      5.92 o 
   6  -1  14     1981.61     1925.62    108.61 o 
   7  -1  14     2140.92     2378.69    100.55 o 
   8  -1  14      757.10      815.99     55.60 o 
   9  -1  14      309.18      270.13     35.62 o 
  11  -1  14      717.99      815.30     48.63 o 
 -10   0  14      495.27      429.30     74.72 o 
  -9   0  14        2.52       12.90     21.70 o 
  -8   0  14       84.30      130.08     60.35 o 
  -7   0  14     1459.29     1484.12     96.56 o 
  -6   0  14        2.93       17.33     15.94 o 
  -5   0  14      524.32      472.04     45.50 o 
  -4   0  14      192.77      198.46     21.81 o 
  -3   0  14     1235.74     1326.78     49.20 o 
  -2   0  14     2336.50     2733.90    192.90 o 
  -1   0  14     2486.39     2357.21    114.32 o 
   0   0  14     3671.27     3554.79     71.91 o 
   1   0  14        0.37       -1.01      8.80 o 
   2   0  14     2376.84     1979.15     67.28 o 
   3   0  14      557.11      509.52     29.00 o 
   4   0  14     2029.33     1929.02     71.61 o 
   5   0  14       89.60      114.92     13.90 o 
   6   0  14        3.89       10.49      9.47 o 
   7   0  14        0.50       -5.16     30.50 o 
   8   0  14      608.35      608.64    104.62 o 
   9   0  14      902.16      868.50     50.84 o 
  10   0  14        2.65        1.08     20.50 o 
  11   0  14       16.24       19.79     15.20 o 
  -9   1  14      560.02      467.85     49.99 o 
  -8   1  14     1187.72     1002.06     76.94 o 
  -7   1  14        7.92        1.91     19.33 o 
  -6   1  14     1412.21     1517.38     71.10 o 
  -5   1  14     2950.80     3426.23    112.70 o 
  -4   1  14       67.44       34.87     11.29 o 
  -3   1  14     4655.66     5155.45    111.23 o 
  -2   1  14     1046.52     1116.67     45.86 o 
  -1   1  14      703.91      632.54     37.65 o 
   0   1  14      970.33     1074.30     66.03 o 
   1   1  14     2302.37     2206.68     38.15 o 
   2   1  14      517.19      416.92     34.65 o 
   3   1  14     2011.92     1684.79     45.40 o 
   4   1  14      295.00      244.76     19.10 o 
   5   1  14      440.48      438.56     34.06 o 
   6   1  14      216.72      183.97     22.87 o 
   7   1  14       13.77       16.77     19.79 o 
   8   1  14       12.40       19.56     14.43 o 
   9   1  14        3.05       27.93     15.12 o 
  10   1  14       64.25       82.51     22.50 o 
  -8   2  14      483.25      377.38     36.71 o 
  -7   2  14      504.59      440.53     50.35 o 
  -6   2  14      417.98      426.44     39.12 o 
  -5   2  14       56.01       48.46     19.10 o 
  -4   2  14     4436.79     4481.88    129.12 o 
  -3   2  14      378.33      367.93     23.32 o 
  -2   2  14      760.90      788.83     35.50 o 
  -1   2  14      107.62       77.23     15.54 o 
   0   2  14     3058.73     3747.87    106.07 o 
   1   2  14     3224.20     3069.11     92.44 o 
   2   2  14     7341.84     7102.84    166.81 o 
   3   2  14      359.00      425.91     23.29 o 
   4   2  14      405.62      434.10     29.36 o 
   5   2  14      416.75      389.73     24.15 o 
   6   2  14      224.05      221.99     28.34 o 
   7   2  14       11.65       34.78     21.50 o 
   8   2  14      305.94      307.05     38.22 o 
   9   2  14        1.31        8.74     23.95 o 
  10   2  14     2097.52     2216.54     98.21 o 
  11   2  14      337.65      317.32     39.70 o 
  12   2  14      398.44      404.98     53.27 o 
  -8   3  14       24.65       14.53     11.12 o 
  -7   3  14       27.04       43.15     18.15 o 
  -6   3  14      164.30      143.79     22.38 o 
  -5   3  14     1127.88      980.37     63.00 o 
  -4   3  14       51.45       31.91     10.98 o 
  -3   3  14     5404.93     5497.78    268.29 o 
  -2   3  14       18.30       24.32     10.81 o 
  -1   3  14     1245.97     1553.66     57.81 o 
   0   3  14     4418.48     5570.70    221.59 o 
   1   3  14     3115.11     3815.01     94.07 o 
   2   3  14      892.54      702.59     66.09 o 
   3   3  14     3481.57     3333.90    107.73 o 
   4   3  14     2401.99     2390.35     83.41 o 
   5   3  14      858.41      778.95     34.35 o 
   6   3  14       16.10       38.14     11.65 o 
   7   3  14      960.55      942.90     59.98 o 
   8   3  14      555.65      546.98     55.44 o 
   9   3  14     1176.04     1179.65     96.48 o 
  10   3  14      594.49      476.81     57.54 o 
  11   3  14     1827.59     1916.65    107.54 o 
  12   3  14      492.90      434.71     58.61 o 
  -8   4  14       57.86       48.39     40.73 o 
  -7   4  14      108.31       82.75     17.34 o 
  -6   4  14       14.77       21.90     10.01 o 
  -5   4  14      235.50      245.84     25.50 o 
  -4   4  14      967.22      889.75     46.22 o 
  -3   4  14     2817.53     2680.31    107.99 o 
  -2   4  14       82.09       76.50     12.25 o 
  -1   4  14     1627.03     1849.90     97.54 o 
   0   4  14      209.72      214.40     20.06 o 
   1   4  14      438.92      428.87     25.23 o 
   2   4  14     1660.82     1676.05    105.60 o 
   3   4  14      221.71      215.50     27.23 o 
   4   4  14      365.07      370.62     25.46 o 
   5   4  14      134.63      133.74     14.24 o 
   6   4  14     2594.09     2619.25     76.57 o 
   7   4  14     5477.35     5369.69    287.50 o 
   8   4  14        4.17       37.14     13.59 o 
   9   4  14      129.38      180.23     67.94 o 
  10   4  14       19.33       60.02     31.57 o 
  11   4  14     2314.92     2617.60    257.73 o 
  12   4  14      404.83      357.64     40.19 o 
  -8   5  14      640.95      466.74     76.23 o 
  -7   5  14       85.03       83.89     20.70 o 
  -6   5  14       98.04       97.14     22.34 o 
  -5   5  14       81.84       76.15     17.72 o 
  -4   5  14      105.21       99.77     14.93 o 
  -3   5  14     1132.90     1118.28     63.04 o 
  -2   5  14        6.13       18.25     10.45 o 
  -1   5  14     1683.21     1663.47     62.67 o 
   0   5  14       18.89       16.61     10.07 o 
   1   5  14       63.08       71.49     13.05 o 
   2   5  14      779.31      712.72     34.53 o 
   3   5  14     2722.49     2686.17     81.93 o 
   4   5  14     1103.58     1080.64     47.63 o 
   5   5  14      136.51      144.48     16.64 o 
   6   5  14     2040.76     2660.76    298.15 o 
   7   5  14     2299.55     2662.95    261.22 o 
   8   5  14      985.60     1030.73     65.96 o 
   9   5  14       46.43       40.84     20.52 o 
  10   5  14       37.21       49.95     17.25 o 
  12   5  14     1207.10     1259.20     99.67 o 
  -6   6  14        2.84        6.89     13.19 o 
  -5   6  14      124.40       98.43     23.57 o 
  -4   6  14      146.76      143.01     15.99 o 
  -3   6  14     3614.65     3789.87    144.89 o 
  -2   6  14        9.55       15.83      5.65 o 
  -1   6  14        5.80        3.87      9.57 o 
   0   6  14     3235.33     3275.23    106.14 o 
   1   6  14       23.51       27.87      9.98 o 
   2   6  14      960.59      846.46     37.55 o 
   3   6  14     1365.78     1240.49     49.74 o 
   4   6  14      506.28      502.39     33.82 o 
   5   6  14     2765.45     2796.46     70.02 o 
   6   6  14       16.28       29.53     12.49 o 
   7   6  14      280.52       96.43     45.67 o 
   8   6  14     5018.23     5028.10    191.98 o 
   9   6  14       15.90       21.00      7.48 o 
  10   6  14      309.95      313.78     48.10 o 
  11   6  14       26.17       38.80     25.55 o 
  12   6  14      247.58      259.80     36.28 o 
  -5   7  14      357.95      292.18     43.48 o 
  -4   7  14       69.87       45.20     10.87 o 
  -3   7  14      394.63      360.12     20.85 o 
  -2   7  14      102.13       78.12     15.36 o 
  -1   7  14     1119.70     1092.61     60.72 o 
   0   7  14      929.49      832.33     51.19 o 
   1   7  14     2498.30     2485.67    103.50 o 
   2   7  14      887.58      782.02     37.53 o 
   3   7  14     1019.71      958.31     46.31 o 
   4   7  14      107.93      108.16     21.92 o 
   5   7  14     1413.10     1360.42     53.27 o 
   6   7  14     1333.20     1378.04     60.15 o 
   7   7  14      102.35       86.30     16.05 o 
   9   7  14      446.58      425.53     24.64 o 
  10   7  14       49.61       47.41     15.98 o 
  11   7  14      600.47      642.24     65.45 o 
  12   7  14       58.40       52.73     16.93 o 
  -5   8  14      854.96      823.63     57.47 o 
  -4   8  14     1943.62     2120.38     87.41 o 
  -3   8  14       73.51       60.67     17.24 o 
  -2   8  14     1904.82     1773.58     92.50 o 
  -1   8  14     1040.40      925.65     51.48 o 
   0   8  14     4030.04     4086.73     97.63 o 
   1   8  14        4.94        0.66      8.69 o 
   2   8  14     2927.09     2869.65     52.45 o 
   3   8  14      375.73      352.01     25.96 o 
   4   8  14       45.94       49.28     11.58 o 
   5   8  14     4804.84     4022.34    682.66 o 
   6   8  14     1511.16     1529.62     72.97 o 
   7   8  14        8.56       12.76     12.56 o 
   8   8  14      989.00      923.81     44.91 o 
   9   8  14      875.64      914.31     52.20 o 
  10   8  14        9.13       21.95     11.65 o 
  11   8  14      141.12      156.51     30.81 o 
  12   8  14        0.66       14.14     14.55 o 
  -4   9  14        0.11       -9.34     25.39 o 
  -3   9  14     1514.25     1411.13     63.88 o 
  -2   9  14      297.60      263.53     26.62 o 
  -1   9  14      481.54      471.35     33.10 o 
   0   9  14      150.40      134.21     33.99 o 
   1   9  14     4506.79     4282.07    201.53 o 
   2   9  14       48.97       31.34     22.51 o 
   3   9  14      530.87      610.76     39.59 o 
   4   9  14       14.79       20.42     11.57 o 
   5   9  14        3.54       18.05      9.49 o 
   6   9  14     1917.31     1953.46     80.84 o 
   7   9  14      326.35      294.52     26.52 o 
   8   9  14       76.55       58.08     17.58 o 
   9   9  14     1091.60     1137.93     60.26 o 
  10   9  14       59.40      105.30     20.14 o 
  11   9  14       29.30       49.36     20.70 o 
  12   9  14      197.68      184.61     37.45 o 
  -4  10  14      346.31      370.69     34.63 o 
  -3  10  14      295.72      264.30     27.84 o 
  -2  10  14      246.57      225.27     40.18 o 
  -1  10  14      141.30      138.41     24.22 o 
   0  10  14        3.34       15.70     40.66 o 
   1  10  14     2064.04     2052.93     91.18 o 
   2  10  14     1557.93     1551.01     68.87 o 
   3  10  14       15.81       19.81     17.60 o 
   4  10  14        1.82       17.39      8.32 o 
   5  10  14       49.88       46.10     11.40 o 
   6  10  14      246.24      297.97     24.00 o 
   7  10  14     1085.74     1093.46     64.84 o 
   8  10  14      761.30      720.75     47.81 o 
   9  10  14       50.05       40.50     19.15 o 
  10  10  14      567.26      610.26     56.37 o 
  11  10  14     1226.70     1248.44     74.94 o 
  12  10  14      519.12      544.50     60.58 o 
  -3  11  14      125.58      111.53     25.02 o 
  -2  11  14       35.15       38.57     15.16 o 
  -1  11  14       27.84       28.31     17.91 o 
   0  11  14      298.85      286.88     42.89 o 
   1  11  14       25.84       35.83     15.05 o 
   2  11  14      394.82      355.48     31.41 o 
   3  11  14      121.66      125.76     36.93 o 
   4  11  14       26.49       14.09     16.53 o 
   5  11  14      590.16      513.04     59.24 o 
   6  11  14        4.08       19.12     16.97 o 
   7  11  14     1467.58     1317.50     64.43 o 
   8  11  14      273.34      299.65     36.67 o 
   9  11  14      217.45      197.03     22.19 o 
  10  11  14      541.38      487.55     37.79 o 
  11  11  14      476.09      520.27     53.27 o 
  12  11  14     2572.85     2853.62    197.56 o 
  -2  12  14        2.25       27.81     23.49 o 
  -1  12  14       65.32       36.41     14.43 o 
   0  12  14      519.26      532.21     51.74 o 
   1  12  14      862.27     1236.76    376.20 o 
   2  12  14     2027.70     1939.47    100.33 o 
   3  12  14        5.78       16.77     20.25 o 
   4  12  14      118.02      135.57     32.00 o 
   5  12  14        6.49       13.04     14.71 o 
   6  12  14      377.07      369.44     44.84 o 
   7  12  14       56.46       56.27     25.81 o 
   8  12  14      419.73      491.59     64.01 o 
   9  12  14      763.71      819.41     64.46 o 
  10  12  14       41.98       35.30     20.89 o 
  -1  13  14        3.55        6.10     14.54 o 
   1  13  14      102.61      106.45     36.69 o 
   2  13  14        0.88       14.83     39.15 o 
   3  13  14      951.09     1043.36     79.51 o 
   4  13  14       51.88      130.46     77.71 o 
   5  13  14        6.57       35.74     21.24 o 
   6  13  14       12.80       21.64     16.96 o 
   7  13  14       17.91       11.53     20.73 o 
  11  13  14      134.87      148.72     31.34 o 
   0  14  14       74.65       78.75     24.43 o 
   1  14  14      442.09      435.64     67.42 o 
   2  14  14      219.26      260.40     48.75 o 
   8  14  14        1.14       42.60     31.61 o 
   9  14  14        3.66       20.35     28.96 o 
  10  14  14      980.33     1222.81    119.20 o 
   2  15  14       10.75       33.90     19.78 o 
   3  15  14      298.33      327.43     37.10 o 
   4  15  14        4.62       30.73     14.57 o 
   5  15  14      554.98      565.28     46.83 o 
   6  15  14      381.77      406.78     37.16 o 
   7  15  14      272.76      262.18     35.52 o 
   8  15  14      370.11      416.92     43.38 o 
  -5 -12  15     1111.04     1198.26    104.94 o 
  -4 -12  15      269.83      348.73     68.96 o 
  -3 -12  15      664.72      623.59     49.43 o 
  -2 -12  15       46.55       63.89     24.26 o 
   0 -12  15       73.55       72.26     49.97 o 
  -7 -11  15        6.24       51.83     50.42 o 
  -6 -11  15      228.61      174.41     28.86 o 
  -5 -11  15      442.78      428.86     50.16 o
[truncated: 170,903 more chars]
