# Supplementary material for: Crystal structure of [N,N-bis­(di­phenyl­phospho­ro­thio­yl)amidato-κ2 S,S′]bis­(tri­phenyl­phosphane-κP)copper(I) di­chloro­methane monosolvate
Source: Acta Crystallogr E Crystallogr Commun. 2017 Jul 4;73(Pt 8):1105–7. doi: 10.1107/S2056989017009380 (PMC5598827; doi:10.1107/S2056989017009380)
Supplement: Supplementary file 3 [file e-73-01105-Isup3.mol]

CudppaS2PPh3s
__Jmol-14_05271711333D 1   1.00000     0.00000     0
Jmol version 14.4.1_2016.01.04  2016-01-04 21:34 EXTRACT: ({0:122})
123132  0  0  0  0              1 V2000
  10.36060   3.71370   6.06820 Cu  0  0  0  0  0  0
   8.64710  -2.26590   4.56630 Cl  0  0  0  0  0  0
   6.11920  -1.79680   5.92690 Cl  0  0  0  0  0  0
  11.24010   5.19150   4.47220 S   0  0  0  0  0  0
   8.36360   2.65020   5.43990 S   0  0  0  0  0  0
  11.84390   1.95940   6.36700 P   0  0  0  0  0  0
   9.83560   5.13830   7.79200 P   0  0  0  0  0  0
  10.24330   4.94740   2.76490 P   0  0  0  0  0  0
   7.87790   3.34640   3.62370 P   0  0  0  0  0  0
   8.98610   3.98280   2.68690 N   0  0  0  0  0  0
  13.54940   2.29090   6.92570 C   0  0  0  0  0  0
  13.79780   3.43980   7.67460 C   0  0  0  0  0  0
  13.09250   4.05480   7.83410 H   0  0  0  0  0  0
  15.06370   3.69630   8.19040 C   0  0  0  0  0  0
  15.22100   4.48910   8.69030 H   0  0  0  0  0  0
  16.09640   2.79740   7.97370 C   0  0  0  0  0  0
  16.95950   2.96880   8.33160 H   0  0  0  0  0  0
  15.86720   1.64440   7.23130 C   0  0  0  0  0  0
  16.57440   1.02830   7.08250 H   0  0  0  0  0  0
  14.60770   1.39040   6.70650 C   0  0  0  0  0  0
  14.45970   0.60250   6.19640 H   0  0  0  0  0  0
  11.28610   0.68440   7.56570 C   0  0  0  0  0  0
  11.97930   0.40320   8.74090 C   0  0  0  0  0  0
  12.81920   0.81570   8.90810 H   0  0  0  0  0  0
  11.43640  -0.48690   9.67420 C   0  0  0  0  0  0
  11.90380  -0.66680  10.48170 H   0  0  0  0  0  0
  10.22980  -1.10320   9.43010 C   0  0  0  0  0  0
   9.86940  -1.70920  10.06750 H   0  0  0  0  0  0
   9.54040  -0.84110   8.25530 C   0  0  0  0  0  0
   8.71460  -1.27380   8.07960 H   0  0  0  0  0  0
  10.06760   0.06030   7.33760 C   0  0  0  0  0  0
   9.58540   0.25240   6.54230 H   0  0  0  0  0  0
  12.06740   1.01270   4.81210 C   0  0  0  0  0  0
  11.92810  -0.36120   4.70750 C   0  0  0  0  0  0
  11.76830  -0.87910   5.48750 H   0  0  0  0  0  0
  12.02170  -0.99350   3.45900 C   0  0  0  0  0  0
  11.91440  -1.93570   3.39710 H   0  0  0  0  0  0
  12.26620  -0.25640   2.32870 C   0  0  0  0  0  0
  12.30420  -0.68270   1.47970 H   0  0  0  0  0  0
  12.45640   1.10370   2.42750 C   0  0  0  0  0  0
  12.66270   1.61000   1.65050 H   0  0  0  0  0  0
  12.34980   1.74020   3.65950 C   0  0  0  0  0  0
  12.46990   2.68160   3.71530 H   0  0  0  0  0  0
   8.67410   6.52150   7.47940 C   0  0  0  0  0  0
   7.44630   6.20780   6.89290 C   0  0  0  0  0  0
   7.27460   5.31950   6.60200 H   0  0  0  0  0  0
   6.47380   7.18900   6.73230 C   0  0  0  0  0  0
   5.63890   6.96790   6.33730 H   0  0  0  0  0  0
   6.71960   8.48720   7.14650 C   0  0  0  0  0  0
   6.05490   9.15580   7.03340 H   0  0  0  0  0  0
   7.93310   8.80810   7.72280 C   0  0  0  0  0  0
   8.10310   9.70090   8.00060 H   0  0  0  0  0  0
   8.90550   7.83230   7.89900 C   0  0  0  0  0  0
   9.73200   8.05740   8.30810 H   0  0  0  0  0  0
  11.29690   6.00880   8.46140 C   0  0  0  0  0  0
  12.08500   6.73500   7.56910 C   0  0  0  0  0  0
  11.82370   6.80380   6.65760 H   0  0  0  0  0  0
  13.24480   7.35370   8.00080 C   0  0  0  0  0  0
  13.77910   7.84420   7.38780 H   0  0  0  0  0  0
  13.62720   7.25680   9.33340 C   0  0  0  0  0  0
  14.42740   7.67800   9.62760 H   0  0  0  0  0  0
  12.85100   6.55190  10.23420 C   0  0  0  0  0  0
  13.11070   6.49990  11.14580 H   0  0  0  0  0  0
  11.68750   5.91890   9.80270 C   0  0  0  0  0  0
  11.15980   5.42530  10.41980 H   0  0  0  0  0  0
   9.08720   4.34760   9.25990 C   0  0  0  0  0  0
   8.29740   5.04880  10.17060 C   0  0  0  0  0  0
   8.12610   5.97330  10.03760 H   0  0  0  0  0  0
   7.75800   4.39450  11.27300 C   0  0  0  0  0  0
   7.22380   4.87800  11.89090 H   0  0  0  0  0  0
   7.98870   3.05480  11.47690 C   0  0  0  0  0  0
   7.61080   2.61520  12.23040 H   0  0  0  0  0  0
   8.77340   2.34710  10.58180 C   0  0  0  0  0  0
   8.94600   1.42340  10.72300 H   0  0  0  0  0  0
   9.30900   2.99930   9.47260 C   0  0  0  0  0  0
   9.83510   2.50970   8.85250 H   0  0  0  0  0  0
   9.74050   6.59250   2.17150 C   0  0  0  0  0  0
   9.26570   6.72020   0.85660 C   0  0  0  0  0  0
   9.27060   5.96430   0.28180 H   0  0  0  0  0  0
   8.78890   7.94170   0.38350 C   0  0  0  0  0  0
   8.46220   8.01530  -0.50600 H   0  0  0  0  0  0
   8.79420   9.04280   1.21620 C   0  0  0  0  0  0
   8.48700   9.88240   0.89460 H   0  0  0  0  0  0
   9.24340   8.92840   2.51080 C   0  0  0  0  0  0
   9.23130   9.68950   3.07900 H   0  0  0  0  0  0
   9.71430   7.71610   3.00150 C   0  0  0  0  0  0
  10.01820   7.65170   3.89890 H   0  0  0  0  0  0
  11.36040   4.36140   1.45340 C   0  0  0  0  0  0
  10.86250   3.61430   0.38280 C   0  0  0  0  0  0
   9.94740   3.36090   0.36300 H   0  0  0  0  0  0
  11.71580   3.24150  -0.65640 C   0  0  0  0  0  0
  11.37900   2.73670  -1.38790 H   0  0  0  0  0  0
  13.05470   3.60620  -0.62520 C   0  0  0  0  0  0
  13.63020   3.35930  -1.33880 H   0  0  0  0  0  0
  13.54530   4.32490   0.43770 C   0  0  0  0  0  0
  14.46600   4.55890   0.46550 H   0  0  0  0  0  0
  12.69970   4.71100   1.47800 C   0  0  0  0  0  0
  13.04380   5.21660   2.20570 H   0  0  0  0  0  0
   6.46460   4.48180   3.75200 C   0  0  0  0  0  0
   6.43810   5.62760   2.96340 C   0  0  0  0  0  0
   7.15990   5.81110   2.37430 H   0  0  0  0  0  0
   5.35540   6.50950   3.03200 C   0  0  0  0  0  0
   5.35130   7.29910   2.50460 H   0  0  0  0  0  0
   4.29650   6.23330   3.86470 C   0  0  0  0  0  0
   3.55380   6.82430   3.89890 H   0  0  0  0  0  0
   4.30850   5.09820   4.65390 C   0  0  0  0  0  0
   3.57360   4.91150   5.22480 H   0  0  0  0  0  0
   5.39500   4.22790   4.61350 C   0  0  0  0  0  0
   5.40920   3.46120   5.17360 H   0  0  0  0  0  0
   7.28780   1.91060   2.67540 C   0  0  0  0  0  0
   5.94700   1.55930   2.56310 C   0  0  0  0  0  0
   5.27680   2.09600   2.96790 H   0  0  0  0  0  0
   5.59030   0.41230   1.85190 C   0  0  0  0  0  0
   4.67490   0.17160   1.77650 H   0  0  0  0  0  0
   6.55830  -0.37710   1.25610 C   0  0  0  0  0  0
   6.30790  -1.15600   0.77290 H   0  0  0  0  0  0
   7.89160  -0.02840   1.36740 C   0  0  0  0  0  0
   8.55740  -0.57010   0.96080 H   0  0  0  0  0  0
   8.26170   1.11350   2.07520 C   0  0  0  0  0  0
   9.17880   1.34900   2.14800 H   0  0  0  0  0  0
   7.26230  -1.19270   4.72350 C   0  0  0  0  0  0
   6.80670  -1.11390   3.84760 H   0  0  0  0  0  0
   7.57320  -0.29170   4.99000 H   0  0  0  0  0  0
  1  6  1  0  0  0
  1  4  1  0  0  0
  3121  1  0  0  0
  5  1  1  0  0  0
  6 33  1  0  0  0
  6 11  1  0  0  0
  7  1  1  0  0  0
  7 55  1  0  0  0
  8 88  1  0  0  0
  8  4  1  0  0  0
  9  5  1  0  0  0
  9 10  1  0  0  0
 10  8  1  0  0  0
 11 20  1  0  0  0
 11 12  1  0  0  0
 12 14  1  0  0  0
 13 12  1  0  0  0
 14 16  1  0  0  0
 14 15  1  0  0  0
 16 17  1  0  0  0
 18 19  1  0  0  0
 18 16  1  0  0  0
 20 18  1  0  0  0
 21 20  1  0  0  0
 22  6  1  0  0  0
 22 23  1  0  0  0
 23 24  1  0  0  0
 25 26  1  0  0  0
 25 23  1  0  0  0
 27 25  1  0  0  0
 28 27  1  0  0  0
 29 27  1  0  0  0
 29 31  1  0  0  0
 30 29  1  0  0  0
 31 22  1  0  0  0
 32 31  1  0  0  0
 33 42  1  0  0  0
 34 36  1  0  0  0
 34 33  1  0  0  0
 35 34  1  0  0  0
 36 38  1  0  0  0
 37 36  1  0  0  0
 38 39  1  0  0  0
 38 40  1  0  0  0
 40 41  1  0  0  0
 42 40  1  0  0  0
 42 43  1  0  0  0
 44  7  1  0  0  0
 44 53  1  0  0  0
 45 44  1  0  0  0
 46 45  1  0  0  0
 47 49  1  0  0  0
 47 45  1  0  0  0
 48 47  1  0  0  0
 49 51  1  0  0  0
 50 49  1  0  0  0
 51 53  1  0  0  0
 51 52  1  0  0  0
 53 54  1  0  0  0
 55 56  1  0  0  0
 55 64  1  0  0  0
 56 58  1  0  0  0
 57 56  1  0  0  0
 58 60  1  0  0  0
 58 59  1  0  0  0
 60 61  1  0  0  0
 62 60  1  0  0  0
 62 63  1  0  0  0
 64 62  1  0  0  0
 65 64  1  0  0  0
 66 75  1  0  0  0
 66  7  1  0  0  0
 67 66  1  0  0  0
 68 67  1  0  0  0
 69 71  1  0  0  0
 69 67  1  0  0  0
 70 69  1  0  0  0
 71 73  1  0  0  0
 72 71  1  0  0  0
 73 74  1  0  0  0
 73 75  1  0  0  0
 75 76  1  0  0  0
 77  8  1  0  0  0
 78 79  1  0  0  0
 78 77  1  0  0  0
 80 82  1  0  0  0
 80 78  1  0  0  0
 81 80  1  0  0  0
 82 84  1  0  0  0
 83 82  1  0  0  0
 84 86  1  0  0  0
 85 84  1  0  0  0
 86 77  1  0  0  0
 86 87  1  0  0  0
 88 97  1  0  0  0
 89 91  1  0  0  0
 89 88  1  0  0  0
 90 89  1  0  0  0
 91 93  1  0  0  0
 92 91  1  0  0  0
 93 95  1  0  0  0
 93 94  1  0  0  0
 95 96  1  0  0  0
 97 95  1  0  0  0
 97 98  1  0  0  0
 99  9  1  0  0  0
100 99  1  0  0  0
100101  1  0  0  0
102100  1  0  0  0
103102  1  0  0  0
104102  1  0  0  0
104106  1  0  0  0
105104  1  0  0  0
106108  1  0  0  0
107106  1  0  0  0
108109  1  0  0  0
108 99  1  0  0  0
110119  1  0  0  0
110  9  1  0  0  0
111110  1  0  0  0
112111  1  0  0  0
113115  1  0  0  0
113111  1  0  0  0
114113  1  0  0  0
115117  1  0  0  0
116115  1  0  0  0
117118  1  0  0  0
117119  1  0  0  0
119120  1  0  0  0
121  2  1  0  0  0
121123  1  0  0  0
122121  1  0  0  0
M  END
